# Supplementary material for: Host–microbial co-metabolites modulated by human milk oligosaccharides relate to reduced risk of respiratory tract infections
Source: Front Nutr. 2022 Aug 4;9:935711. doi: 10.3389/fnut.2022.935711 (PMC9386273; doi:10.3389/fnut.2022.935711)
Supplement: Supplementary file 2 [file Table_2.XLSX]

## Sheet: full overview metabolites
		Effect of 2-HMO formula				Associations with LRTIs
Molecular pathways	Metabolites	Fold of change	p-value	OPLS Coefficient	OPLS VIP	OPLS Coefficient	OPLS VIP
N-acetyl AA Metabolism	N2-acetyllysine	2.32	0.000785553	0.404523	2.07026	-0.197629	0.836127
N-acetyl AA Metabolism	N6-acetyllysine	2.43	0.000489189	0.369903	1.95085	-0.323375	1.30199
N-acetyl AA Metabolism	N-acetylserine	1.36	0.0786428	0.246951	1.3274	-0.214568	1.00178
N-acetyl AA Metabolism	N-acetylthreonine	1.56	0.0152026	0.234857	1.58751	-0.193304	0.834885
N-acetyl AA Metabolism	N-alpha-acetylornithine	1.49	0.0193959	0.279969	1.53179	-0.11527	0.454289
N-acetyl AA Metabolism	N-delta-acetylornithine	1.82	0.0680836	0.266615	1.38865	-0.21505	0.969445
Gamma-glutamyl AA	gamma-glutamyl-2-aminobutyrate	1.63	0.174409	0.336798	1.92494	-0.471683	1.90854
Gamma-glutamyl AA	gamma-glutamylalanine	1.5	0.0729933	0.337488	1.89211	-0.335959	1.37844
Gamma-glutamyl AA	gamma-glutamylcysteine	3.53	0.00978901	0.358218	2.22107	0.033886	0.922873
Gamma-glutamyl AA	gamma-glutamylglutamate	1.51	0.052804	0.443622	2.32948	-0.418006	1.75327
Gamma-glutamyl AA	gamma-glutamylisoleucine	1.75	0.063623	0.29318	1.74583	-0.339464	1.40971
Gamma-glutamyl AA	gamma-glutamylleucine	1.55	0.0562128	0.31329	1.88304	-0.342721	1.45794
Gamma-glutamyl AA	gamma-glutamylmethionine	2.29	0.0992646	0.321651	2.01679	-0.371468	1.52926
Gamma-glutamyl AA	gamma-glutamylserine	1.75	0.00574134	0.357399	1.95501	-0.117557	0.620105
Gamma-glutamyl AA	gamma-glutamylthreonine	1.63	0.0662364	0.26654	1.96547	-0.409626	1.67225
AA Metabolism	arginine	0.71	0.0957072	-0.287865	1.81467	0.315017	1.35182
AA Metabolism	cystathionine	2.44	0.0244642	0.370495	1.97753	-0.135866	0.839787
AA Metabolism	glutamine	0.73	0.0198198	-0.300076	1.98608	0.339347	1.51522
AA Metabolism	homocitrulline	1.48	0.0202878	0.298688	1.60464	0.0588435	1.11762
AA Metabolism	imidazole lactate	1.59	0.00245581	0.339496	1.67405	-0.0214075	0.691422
AA Metabolism	methylsuccinate	1.34	0.290043	0.24471	1.84016	0.176182	1.06738
AA Metabolism	N6-methyllysine	1.59	0.000378995	0.374607	1.84675	0.0493585	0.54055
AA Metabolism	ornithine	1.63	0.0103906	0.377038	1.89645	-0.0569326	0.35598
AA Metabolism	serine	0.78	0.00751434	-0.227341	1.97572	0.440029	1.91564
AA Metabolism	tyrosine	0.71	0.00652447	-0.329916	2.14488	0.434224	1.75571
Sphingolipid Synthesis	3-ketosphinganine	0.58	0.0178567	-0.17057	1.37308	0.509009	1.98148
Sphingolipid Synthesis	hexadecasphinganine (d16:0)	0.71	0.00296152	-0.370991	1.89245	0.323808	1.2927
Sphingolipid Synthesis	sphinganine	0.65	0.000343144	-0.340312	1.90385	0.539118	2.15476
Sphingosines	heptadecasphingosine (d17:1)	0.7	0.0137721	-0.292718	1.51639	0.345414	1.36854
Sphingosines	hexadecasphingosine (d16:1)	0.69	0.0175463	-0.309184	1.65174	0.378981	1.51628
Sphingosines	sphingosine	0.76	0.00713876	-0.295558	1.61731	0.499132	2.00408
Dihydroxy fatty acid	12,13-DiHOME	0.88	0.0366812	-0.252267	1.23414	-0.03827	0.378659
Dihydroxy fatty acid	9,10-DiHOME	0.85	0.0210157	-0.247216	1.2212	-0.139039	0.622642
Aminoimidazoles	5-aminoimidazole-4-carboxamide	4.23	0.0057866	0.373132	1.79564	0.216175	0.849462
Androgenic Steroids	androstenediol (3beta,17beta) disulfate (1)	0.52	0.00795752	-0.407099	1.7877	-0.0929414	0.435701
Bacterial/Fungal	lactobacillic acid	1.63	5.15824e-05	0.38299	1.90809	-0.0428761	0.279863
Bile Acid	hyocholate	1.29	0.00513212	0.336823	1.66668	-0.0711104	0.616868
Bile Acid	taurocholate	0.34	0.0801703	-0.296398	1.81949	0.436864	1.61243
Bile Acid	taurocholenate sulfate	0.44	0.272149	-0.312542	1.54852	0.173394	0.697076
Bile Acid	taurohyocholate	0.53	0.353488	-0.337793	1.64601	0.203456	0.859974
Carboxylic acids	3-hydroxyisonicotinic acid	1.45	0.0180423	0.372723	1.8099	-0.0799823	0.687724
Ceramides	N-oleoyl-sphingosine (d18:1/18:1)	0.63	0.00152829	-0.322665	1.71388	0.422137	1.69163
Endocannabinoid	arachidoyl ethanolamide (20:0)	1.15	0.263524	0.295228	1.57485	0.0979897	1.34722
Endocannabinoid	margaroyl ethanolamide	1.12	0.325074	0.292694	1.6375	0.11963	1.47543
Endocannabinoid	palmitoyl ethanolamide	1.09	0.398843	0.281991	1.50158	-0.0144832	1.31345
Endocannabinoid	stearoyl ethanolamide	1.14	0.430045	0.290797	1.52273	0.08522	1.38547
Fatty acid	2-hydroxyarachidate	2.44	0.197405	0.367944	1.77435	-0.22803	0.973967
Fatty acid	2-hydroxyglutarate	1.45	0.0131083	0.367897	1.87887	-0.175798	0.707398
Fatty acid	caprate (10:0)	0.72	0.000650754	-0.370204	1.83946	0.0362429	0.218243
Fatty acid	lactobacillic acid	1.63	5.15824e-05	0.360451	1.70647	-0.0428761	0.279863
Fatty acid	LAHSA (18:2/OH-18:0)	1.74	0.00409779	0.280164	1.74202	-0.165885	1.20639
Fatty acid	OAHSA (18:1/OH-18:0)	1.68	0.007084	0.266658	1.69177	-0.20568	1.32733
Fatty acid	pentadecanoate (15:0)	1.22	0.331936	0.259243	1.8853	0.268764	1.05528
Fatty acid	methylmalonate (MMA)	1.82	0.0148577	0.359196	1.6076	0.176114	0.923886
Food Component/Plant	fucitol	7.45	1.3789e-07	0.306698	1.64277	-0.168578	0.699255
Fructose, Mannose and Galactose	fuculose	2.39	0.000305521	0.297429	1.6409	-0.17312	0.934205
Galactosyl Glycerolipids	1-palmitoyl-digalactosylglycerol (16:0)	0.74	0.0597825	-0.271218	1.6007	0.151578	0.676641
Hemoglobin and Porphyrin	protoporphyrin IX	2.42	1.99058e-05	0.385961	2.04734	-0.186535	0.860795
Inositol	myo-inositol	0.62	0.210266	-0.303207	1.52979	0.00663918	0.892429
Lysophospholipid	1-linoleoyl-GPG (18:2)	0.47	0.0368115	-0.463868	2.14988	0.111085	0.697297
Lysophospholipid	1-palmitoyl-GPS (16:0)	0.62	0.232911	-0.310283	1.64341	0.0823315	0.533967
Lysophospholipid	1-stearoyl-GPE (18:0)	0.53	0.103437	-0.320352	1.55461	-0.0689016	1.30252
Lysophospholipid	1-stearoyl-GPG (18:0)	0.56	0.00501602	-0.444263	2.2589	0.13552	0.749931
Lysophospholipid	1-stearoyl-GPI (18:0)	0.38	0.0771055	-0.361152	1.77971	0.0140509	0.645411
Lysophospholipid	1-stearoyl-GPS (18:0)	0.51	0.230725	-0.360244	1.76121	-0.0202659	0.803966
Mevalonate	3-hydroxy-3-methylglutarate	1.62	0.000753103	0.43125	2.17769	0.0142	0.139576
Monoacylglycerol	1-palmitoylglycerol (16:0)	0.38	0.093759	-0.340234	1.57579	-0.00922072	0.836115
Nicotinate and Nicotinamide	N1-Methyl-2-pyridone-5-carboxamide	0.74	0.130805	-0.377694	1.67111	0.108316	0.83257
Polyamine Metabolism	acisoga	0.76	0.0408903	-0.381362	1.86081	0.231485	1.12087
Polyamine Metabolism	N-acetyl-isoputreanine	1.1	0.354198	0.26768	1.54795	-0.0743216	1.14136
Progestin Steroids	5alpha-pregnan-3beta,20alpha-diol disulfate	0.61	0.0455853	-0.36784	1.7783	0.0671554	0.341452
Progestin Steroids	5alpha-pregnan-diol disulfate	0.56	0.0399074	-0.369148	1.82284	0.0195965	0.485229
Purine	N2,N2-dimethylguanine	0.5	0.792975	-0.33327	1.89672	0.301395	1.12655

## Sheet: Interdomain correlation
Taxa	MGSs	Metabolite	Number infants with non-zero values in both domains	SCC	P	FDR
Bacteroides vulgatus	MGS.hg0001	N-acetylglycine	70	-0.000410627	0.997116	0.999356
Bacteroides uniformis	MGS.hg0002	N-acetylglycine	40	-0.221199	0.0486292	0.475554
Blautia wexlerae	MGS.hg0004	N-acetylglycine	10	0.074562	0.510974	0.892405
Bacteroides ovatus	MGS.hg0006	N-acetylglycine	18	0.00755058	0.947002	0.989042
Parabacteroides distasonis	MGS.hg0007	N-acetylglycine	38	-0.260928	0.019401	0.343674
Bacteroides dorei	MGS.hg0019	N-acetylglycine	45	-0.121268	0.283924	0.787118
Collinsella aerofaciens	MGS.hg0020	N-acetylglycine	50	0.0250722	0.825281	0.97258
Bifidobacterium longum subsp. longum	MGS.hg0021	N-acetylglycine	80	0.12689	0.262025	0.769567
Bacteroides xylanisolvens	MGS.hg0023	N-acetylglycine	15	0.258539	0.0205817	0.354463
Bacteroides caccae	MGS.hg0024	N-acetylglycine	21	-0.235174	0.0357371	0.435483
Bacteroides thetaiotaomicron	MGS.hg0036	N-acetylglycine	16	-0.0746938	0.510225	0.892405
Bifidobacterium adolescentis	MGS.hg0038	N-acetylglycine	43	0.101592	0.369884	0.825605
Blautia sp.	MGS.hg0041	N-acetylglycine	12	-0.0284145	0.802434	0.969399
Akkermansia muciniphila	MGS.hg0048	N-acetylglycine	33	-0.0668409	0.555799	0.906809
Escherichia coli	MGS.hg0050	N-acetylglycine	80	0.0466256	0.681299	0.943667
Bacteroides massiliensis	MGS.hg0052	N-acetylglycine	10	-0.0995519	0.379623	0.830216
Bacteroides fragilis	MGS.hg0056	N-acetylglycine	35	-0.0786745	0.487878	0.890047
Sutterella wadsworthensis	MGS.hg0077	N-acetylglycine	14	-0.224607	0.0451773	0.46766
Phascolarctobacterium faecium	MGS.hg0080	N-acetylglycine	11	-0.225263	0.0445364	0.464989
Flavonifractor plautii	MGS.hg0084	N-acetylglycine	47	-0.0863237	0.446434	0.872698
[Ruminococcus] gnavus	MGS.hg0088	N-acetylglycine	78	-0.173259	0.12431	0.633983
Bifidobacterium bifidum	MGS.hg0100	N-acetylglycine	80	0.0105957	0.92568	0.985281
Bifidobacterium pseudocatenulatum	MGS.hg0101	N-acetylglycine	67	-0.0419565	0.711735	0.946063
Flavonifractor plautii	MGS.hg0120	N-acetylglycine	29	-0.00942244	0.933889	0.987064
Ruthenibacterium lactatiformans	MGS.hg0124	N-acetylglycine	15	-0.0887158	0.433889	0.863876
Haemophilus parainfluenzae	MGS.hg0129	N-acetylglycine	13	-0.326692	0.00309998	0.174178
Streptococcus thermophilus	MGS.hg0131	N-acetylglycine	80	-0.106074	0.349033	0.819352
Veillonella parvula	MGS.hg0140	N-acetylglycine	75	-0.184414	0.101512	0.588199
Streptococcus salivarius	MGS.hg0143	N-acetylglycine	71	-0.0763799	0.500696	0.891788
Intestinibacter bartlettii	MGS.hg0183	N-acetylglycine	61	0.232176	0.0382308	0.445897
Bifidobacterium catenulatum	MGS.hg0185	N-acetylglycine	73	-0.0719193	0.526104	0.898062
Erysipelatoclostridium ramosum	MGS.hg0192	N-acetylglycine	47	-0.164552	0.144675	0.670152
Veillonella dispar	MGS.hg0201	N-acetylglycine	68	-0.0922455	0.415748	0.849714
Eggerthella lenta	MGS.hg0202	N-acetylglycine	52	-0.0391513	0.730244	0.952159
Bifidobacterium breve	MGS.hg0209	N-acetylglycine	80	0.127031	0.261492	0.769027
Akkermansia muciniphila	MGS.hg0213	N-acetylglycine	26	0.0785642	0.48849	0.890233
Tyzzerella nexilis	MGS.hg0219	N-acetylglycine	29	-0.0194168	0.864262	0.977471
Megamonas funiformis	MGS.hg0232	N-acetylglycine	13	-0.184002	0.102292	0.590897
[Clostridium] bolteae	MGS.hg0242	N-acetylglycine	34	-0.195197	0.0827138	0.55699
[Clostridium] innocuum	MGS.hg0284	N-acetylglycine	65	-0.074767	0.509809	0.892405
Sellimonas intestinalis	MGS.hg0290	N-acetylglycine	10	-0.209549	0.0621069	0.502448
Escherichia coli	MGS.hg0299	N-acetylglycine	71	0.119449	0.291263	0.79051
Veillonella atypica	MGS.hg0307	N-acetylglycine	66	-0.101845	0.368689	0.825605
[Clostridium] symbiosum	MGS.hg0308	N-acetylglycine	16	-0.165595	0.142113	0.665985
Ruminococcus sp.	MGS.hg0314	N-acetylglycine	11	-0.00602999	0.957664	0.991569
Bacteroides uniformis	MGS.hg0323	N-acetylglycine	11	-0.156271	0.166282	0.698903
Klebsiella pneumoniae subsp. pneumoniae	MGS.hg0332	N-acetylglycine	36	0.113298	0.316998	0.803531
Streptococcus parasanguinis	MGS.hg0348	N-acetylglycine	79	-0.0990412	0.382085	0.833835
[Clostridium] symbiosum	MGS.hg0350	N-acetylglycine	17	-0.122204	0.280197	0.784654
[Clostridium] clostridioforme	MGS.hg0373	N-acetylglycine	33	-0.404301	0.000199712	0.0476236
Veillonella rogosae	MGS.hg0385	N-acetylglycine	29	-0.0959946	0.396969	0.839273
Hungatella hathewayi	MGS.hg0394	N-acetylglycine	21	-0.110378	0.329711	0.809588
Parabacteroides distasonis	MGS.hg0397	N-acetylglycine	11	-0.190963	0.0897355	0.569443
Bacteroides ovatus	MGS.hg0405	N-acetylglycine	11	0.148596	0.188347	0.721604
Clostridiaceae sp.	MGS.hg0415	N-acetylglycine	35	-0.160788	0.15422	0.681214
Bifidobacterium animalis subsp. lactis	MGS.hg0426	N-acetylglycine	46	0.134118	0.235594	0.747469
[Clostridium] aldenense	MGS.hg0430	N-acetylglycine	25	-0.100569	0.374751	0.829096
Enterococcus faecalis	MGS.hg0439	N-acetylglycine	80	0.148667	0.188134	0.721604
Bifidobacterium longum subsp. infantis	MGS.hg0464	N-acetylglycine	71	0.0599123	0.59756	0.92214
Streptococcus salivarius	MGS.hg0476	N-acetylglycine	53	0.0690859	0.542574	0.905263
Lachnospiraceae sp.	MGS.hg0482	N-acetylglycine	14	0.0291334	0.797541	0.96861
Coprococcus sp. HPP0074	MGS.hg0528	N-acetylglycine	44	-0.26737	0.016502	0.315778
Bifidobacterium dentium	MGS.hg0537	N-acetylglycine	48	-0.00781392	0.945156	0.989042
[Clostridium] innocuum	MGS.hg0542	N-acetylglycine	46	-0.0732615	0.518392	0.895772
[Clostridium] clostridioforme	MGS.hg0557	N-acetylglycine	17	-0.106277	0.348105	0.818449
Bacteroides fragilis	MGS.hg0584	N-acetylglycine	10	0.138108	0.221822	0.743144
Blautia sp.	MGS.hg0608	N-acetylglycine	31	-0.0623667	0.582607	0.916548
Clostridia sp.	MGS.hg0610	N-acetylglycine	18	-0.0124881	0.912454	0.98186
Anaerostipes caccae	MGS.hg0636	N-acetylglycine	13	-0.116561	0.303169	0.80099
Lachnospiraceae sp.	MGS.hg0664	N-acetylglycine	19	-0.0429159	0.705442	0.946063
Megasphaera micronuciformis	MGS.hg0712	N-acetylglycine	37	-0.00476937	0.966509	0.993651
Veillonellales sp.	MGS.hg0713	N-acetylglycine	15	-0.142661	0.206809	0.735216
Enterobacter cloacae	MGS.hg0743	N-acetylglycine	29	-0.140247	0.214676	0.740865
Klebsiella oxytoca	MGS.hg0760	N-acetylglycine	52	0.00646931	0.954583	0.99067
Citrobacter freundii	MGS.hg0767	N-acetylglycine	49	0.0146617	0.897294	0.979897
Clostridium neonatale	MGS.hg0779	N-acetylglycine	36	-0.20209	0.0722243	0.5316
Collinsella sp.	MGS.hg0781	N-acetylglycine	25	0.0580303	0.609141	0.926337
Streptococcus sp. 343_SSPC	MGS.hg0782	N-acetylglycine	36	-0.0425413	0.707897	0.946063
Streptococcus vestibularis	MGS.hg0798	N-acetylglycine	67	0.0963402	0.395263	0.83835
Rothia sp.	MGS.hg0818	N-acetylglycine	26	0.0612823	0.589192	0.919686
Clostridium perfringens	MGS.hg0873	N-acetylglycine	38	0.196764	0.0802294	0.54854
Clostridium paraputrificum	MGS.hg0889	N-acetylglycine	55	-0.0155461	0.891135	0.978414
Klebsiella oxytoca	MGS.hg0907	N-acetylglycine	42	-0.0186432	0.869621	0.977471
Clostridioides difficile	MGS.hg0924	N-acetylglycine	34	-0.172745	0.125448	0.634402
Enterobacter cloacae	MGS.hg0948	N-acetylglycine	10	-0.0962879	0.395521	0.838369
Veillonella sp.	MGS.hg0978	N-acetylglycine	41	-0.192755	0.0867081	0.56512
Klebsiella pneumoniae subsp. pneumoniae	MGS.hg1035	N-acetylglycine	17	-0.0189418	0.867552	0.977471
Escherichia coli	MGS.hg1036	N-acetylglycine	75	0.0480611	0.672039	0.941047
Rothia mucilaginosa	MGS.hg1037	N-acetylglycine	64	-0.0716191	0.527838	0.898062
Veillonella sp.	MGS.hg1038	N-acetylglycine	40	-0.240069	0.031959	0.415161
Lachnospiraceae sp.	MGS.hg1040	N-acetylglycine	17	-0.27069	0.0151594	0.308158
Bacteroides stercoris	MGS.hg1041	N-acetylglycine	10	0.0908207	0.423017	0.856533
Lactococcus lactis subsp. lactis	MGS.hg1045	N-acetylglycine	16	-0.0971758	0.391158	0.836993
Enterococcus faecium	MGS.hg1049	N-acetylglycine	33	-0.0572322	0.614081	0.928325
Staphylococcus epidermidis	MGS.hg1050	N-acetylglycine	20	-0.0775811	0.493964	0.890233
Enterococcus gallinarum	MGS.hg1052	N-acetylglycine	19	-0.0314172	0.782049	0.963573
Streptococcus lutetiensis	MGS.hg1054	N-acetylglycine	29	-0.116773	0.302285	0.80099
Veillonella seminalis	MGS.hg1055	N-acetylglycine	48	-0.14712	0.192825	0.724238
Enterococcus avium	MGS.hg1063	N-acetylglycine	29	-0.0759242	0.503262	0.892258
Klebsiella pneumoniae subsp. pneumoniae	MGS.hg1065	N-acetylglycine	20	-0.116873	0.30187	0.80099
Streptococcus pasteurianus	MGS.hg1073	N-acetylglycine	51	-0.0998999	0.377951	0.829594
Lactobacillus rhamnosus	MGS.hg1081	N-acetylglycine	23	0.21292	0.0579269	0.492006
Enterococcus casseliflavus	MGS.hg1088	N-acetylglycine	45	0.00396718	0.972139	0.994906
Enterobacter cloacae subsp. cloacae	MGS.hg1093	N-acetylglycine	15	-0.199464	0.076087	0.540929
Porphyromonas sp.	MGS.hg1110	N-acetylglycine	12	0.0608856	0.59161	0.919912
Bacteroides sartorii	MGS.hg1126	N-acetylglycine	15	0.0529816	0.640677	0.931944
Actinomyces ihuae	MGS.ref1183	N-acetylglycine	11	0.0607698	0.592316	0.920161
Atopobium sp.	MGS.ref1189	N-acetylglycine	67	-0.109684	0.332782	0.810833
Citrobacter freundii	MGS.ref1199	N-acetylglycine	14	-0.0758425	0.503723	0.892309
Citrobacter braakii	MGS.ref1201	N-acetylglycine	27	-0.0416957	0.713449	0.946063
Citrobacter freundii	MGS.ref1202	N-acetylglycine	20	-0.151401	0.18005	0.711735
Citrobacter sp.	MGS.ref1203	N-acetylglycine	28	0.0694122	0.540664	0.904267
Citrobacter sp. S-77	MGS.ref1204	N-acetylglycine	12	-0.0654138	0.564285	0.909909
Cutibacterium acnes subsp. acnes	MGS.ref1211	N-acetylglycine	21	-0.0476467	0.674707	0.941203
Enterococcus faecium	MGS.ref1218	N-acetylglycine	12	-0.0247731	0.827333	0.973493
Enterococcus faecium	MGS.ref1221	N-acetylglycine	20	0.0105898	0.925721	0.985281
Escherichia coli	MGS.ref1224	N-acetylglycine	51	0.116042	0.305345	0.802516
Escherichia coli	MGS.ref1225	N-acetylglycine	38	0.130331	0.249201	0.757767
Granulicatella sp. 572.rep2_STHE	MGS.ref1230	N-acetylglycine	16	-0.00273475	0.980792	0.996773
Klebsiella pneumoniae	MGS.ref1234	N-acetylglycine	11	-0.047496	0.675679	0.941366
Megasphaera massiliensis	MGS.ref1241	N-acetylglycine	20	-0.110167	0.330641	0.809946
Rothia sp. HMSC072E10	MGS.ref1254	N-acetylglycine	57	-0.0815896	0.471848	0.882842
Streptococcus sp.	MGS.ref1266	N-acetylglycine	76	-0.293765	0.00817411	0.252137
Citrobacter koseri	MGS.ref1269	N-acetylglycine	16	-0.20113	0.0736188	0.534508
Bacteroides vulgatus	MGS.hg0001	N-acetylserine	70	-0.0276875	0.80739	0.969557
Bacteroides uniformis	MGS.hg0002	N-acetylserine	40	-0.140481	0.213907	0.740724
Blautia wexlerae	MGS.hg0004	N-acetylserine	10	0.0179109	0.8747	0.977742
Bacteroides ovatus	MGS.hg0006	N-acetylserine	18	-0.0128806	0.909714	0.98186
Parabacteroides distasonis	MGS.hg0007	N-acetylserine	38	-0.111002	0.326966	0.80742
Bacteroides dorei	MGS.hg0019	N-acetylserine	45	-0.085048	0.453206	0.872698
Collinsella aerofaciens	MGS.hg0020	N-acetylserine	50	-0.00675565	0.952575	0.990058
Bifidobacterium longum subsp. longum	MGS.hg0021	N-acetylserine	80	0.0879752	0.437751	0.866834
Bacteroides xylanisolvens	MGS.hg0023	N-acetylserine	15	-0.00251305	0.982349	0.996773
Bacteroides caccae	MGS.hg0024	N-acetylserine	21	-0.200064	0.0751903	0.540177
Bacteroides thetaiotaomicron	MGS.hg0036	N-acetylserine	16	-0.0826114	0.466298	0.877171
Bifidobacterium adolescentis	MGS.hg0038	N-acetylserine	43	0.0283979	0.802547	0.969399
Blautia sp.	MGS.hg0041	N-acetylserine	12	-0.0586581	0.605266	0.924298
Akkermansia muciniphila	MGS.hg0048	N-acetylserine	33	-0.0131789	0.907632	0.981738
Escherichia coli	MGS.hg0050	N-acetylserine	80	0.0654598	0.56401	0.909909
Bacteroides massiliensis	MGS.hg0052	N-acetylserine	10	-0.0958069	0.397897	0.839273
Bacteroides fragilis	MGS.hg0056	N-acetylserine	35	-0.0481785	0.671284	0.941047
Sutterella wadsworthensis	MGS.hg0077	N-acetylserine	14	-0.207718	0.0644769	0.510343
Phascolarctobacterium faecium	MGS.hg0080	N-acetylserine	11	-0.00943638	0.933792	0.987064
Flavonifractor plautii	MGS.hg0084	N-acetylserine	47	0.0736328	0.516268	0.894897
[Ruminococcus] gnavus	MGS.hg0088	N-acetylserine	78	-0.116129	0.304978	0.802516
Bifidobacterium bifidum	MGS.hg0100	N-acetylserine	80	-0.0247306	0.827625	0.973493
Bifidobacterium pseudocatenulatum	MGS.hg0101	N-acetylserine	67	0.0146469	0.897396	0.979897
Flavonifractor plautii	MGS.hg0120	N-acetylserine	29	-0.0659696	0.560973	0.907824
Ruthenibacterium lactatiformans	MGS.hg0124	N-acetylserine	15	-0.125326	0.268001	0.776088
Haemophilus parainfluenzae	MGS.hg0129	N-acetylserine	13	-0.29658	0.00755517	0.246681
Streptococcus thermophilus	MGS.hg0131	N-acetylserine	80	-0.0802044	0.47943	0.886186
Veillonella parvula	MGS.hg0140	N-acetylserine	75	-0.15602	0.166971	0.699448
Streptococcus salivarius	MGS.hg0143	N-acetylserine	71	-0.0433617	0.702524	0.946063
Intestinibacter bartlettii	MGS.hg0183	N-acetylserine	61	0.146801	0.193802	0.724238
Bifidobacterium catenulatum	MGS.hg0185	N-acetylserine	73	-0.0101417	0.928856	0.985608
Erysipelatoclostridium ramosum	MGS.hg0192	N-acetylserine	47	-0.179305	0.11151	0.605398
Veillonella dispar	MGS.hg0201	N-acetylserine	68	-0.179968	0.110172	0.603945
Eggerthella lenta	MGS.hg0202	N-acetylserine	52	0.114271	0.312832	0.802775
Bifidobacterium breve	MGS.hg0209	N-acetylserine	80	-0.116726	0.302481	0.80099
Akkermansia muciniphila	MGS.hg0213	N-acetylserine	26	0.179203	0.111718	0.605617
Tyzzerella nexilis	MGS.hg0219	N-acetylserine	29	0.0532386	0.639056	0.931944
Megamonas funiformis	MGS.hg0232	N-acetylserine	13	-0.164402	0.145049	0.670621
[Clostridium] bolteae	MGS.hg0242	N-acetylserine	34	0.0124503	0.912718	0.98186
[Clostridium] innocuum	MGS.hg0284	N-acetylserine	65	0.315961	0.00430247	0.191909
Sellimonas intestinalis	MGS.hg0290	N-acetylserine	10	0.0315786	0.780957	0.963144
Escherichia coli	MGS.hg0299	N-acetylserine	71	-0.0136173	0.904574	0.981151
Veillonella atypica	MGS.hg0307	N-acetylserine	66	-0.109388	0.334095	0.810833
[Clostridium] symbiosum	MGS.hg0308	N-acetylserine	16	-0.32084	0.00371204	0.183481
Ruminococcus sp.	MGS.hg0314	N-acetylserine	11	0.0049727	0.965082	0.993651
Bacteroides uniformis	MGS.hg0323	N-acetylserine	11	0.0465946	0.681499	0.943667
Klebsiella pneumoniae subsp. pneumoniae	MGS.hg0332	N-acetylserine	36	0.0952092	0.400861	0.840269
Streptococcus parasanguinis	MGS.hg0348	N-acetylserine	79	-0.18303	0.104149	0.59166
[Clostridium] symbiosum	MGS.hg0350	N-acetylserine	17	-0.35117	0.00140363	0.127936
[Clostridium] clostridioforme	MGS.hg0373	N-acetylserine	33	0.00426608	0.970041	0.994275
Veillonella rogosae	MGS.hg0385	N-acetylserine	29	-0.308212	0.00541248	0.212388
Hungatella hathewayi	MGS.hg0394	N-acetylserine	21	0.00089355	0.993724	0.998771
Parabacteroides distasonis	MGS.hg0397	N-acetylserine	11	-0.103056	0.362991	0.824677
Bacteroides ovatus	MGS.hg0405	N-acetylserine	11	0.14227	0.20807	0.737609
Clostridiaceae sp.	MGS.hg0415	N-acetylserine	35	-0.165542	0.142242	0.666087
Bifidobacterium animalis subsp. lactis	MGS.hg0426	N-acetylserine	46	0.112293	0.321336	0.806228
[Clostridium] aldenense	MGS.hg0430	N-acetylserine	25	-0.204957	0.0681898	0.518203
Enterococcus faecalis	MGS.hg0439	N-acetylserine	80	0.0609357	0.591305	0.919912
Bifidobacterium longum subsp. infantis	MGS.hg0464	N-acetylserine	71	-0.144441	0.201142	0.730523
Streptococcus salivarius	MGS.hg0476	N-acetylserine	53	-0.0608495	0.59183	0.919912
Lachnospiraceae sp.	MGS.hg0482	N-acetylserine	14	0.0434427	0.701995	0.946063
Coprococcus sp. HPP0074	MGS.hg0528	N-acetylserine	44	-0.0256756	0.821145	0.972491
Bifidobacterium dentium	MGS.hg0537	N-acetylserine	48	0.0217332	0.848251	0.975278
[Clostridium] innocuum	MGS.hg0542	N-acetylserine	46	0.279849	0.0119336	0.285809
[Clostridium] clostridioforme	MGS.hg0557	N-acetylserine	17	0.0557101	0.62355	0.928765
Bacteroides fragilis	MGS.hg0584	N-acetylserine	10	-0.0165237	0.884335	0.977742
Blautia sp.	MGS.hg0608	N-acetylserine	31	0.0387415	0.732962	0.952691
Clostridia sp.	MGS.hg0610	N-acetylserine	18	0.0832794	0.462688	0.876197
Anaerostipes caccae	MGS.hg0636	N-acetylserine	13	-0.303842	0.00614445	0.226759
Lachnospiraceae sp.	MGS.hg0664	N-acetylserine	19	-0.105214	0.352973	0.820503
Megasphaera micronuciformis	MGS.hg0712	N-acetylserine	37	0.0826081	0.466315	0.877171
Veillonellales sp.	MGS.hg0713	N-acetylserine	15	0.0857881	0.44927	0.872698
Enterobacter cloacae	MGS.hg0743	N-acetylserine	29	-0.21482	0.0556749	0.488096
Klebsiella oxytoca	MGS.hg0760	N-acetylserine	52	-0.0651831	0.565662	0.909909
Citrobacter freundii	MGS.hg0767	N-acetylserine	49	-0.0805412	0.477581	0.886186
Clostridium neonatale	MGS.hg0779	N-acetylserine	36	-0.114111	0.313515	0.802775
Collinsella sp.	MGS.hg0781	N-acetylserine	25	-0.227666	0.0422533	0.458801
Streptococcus sp. 343_SSPC	MGS.hg0782	N-acetylserine	36	-0.162768	0.149141	0.677607
Streptococcus vestibularis	MGS.hg0798	N-acetylserine	67	0.0945062	0.404363	0.841858
Rothia sp.	MGS.hg0818	N-acetylserine	26	-0.104288	0.357252	0.822635
Clostridium perfringens	MGS.hg0873	N-acetylserine	38	0.0729076	0.52042	0.89681
Clostridium paraputrificum	MGS.hg0889	N-acetylserine	55	-0.0270922	0.811455	0.970909
Klebsiella oxytoca	MGS.hg0907	N-acetylserine	42	0.0595753	0.599626	0.922434
Clostridioides difficile	MGS.hg0924	N-acetylserine	34	0.0194634	0.863939	0.977471
Enterobacter cloacae	MGS.hg0948	N-acetylserine	10	0.00667068	0.95317	0.990058
Veillonella sp.	MGS.hg0978	N-acetylserine	41	-0.190882	0.0898739	0.569443
Klebsiella pneumoniae subsp. pneumoniae	MGS.hg1035	N-acetylserine	17	0.167261	0.138086	0.662643
Escherichia coli	MGS.hg1036	N-acetylserine	75	0.038542	0.734285	0.952691
Rothia mucilaginosa	MGS.hg1037	N-acetylserine	64	0.0307135	0.786814	0.96408
Veillonella sp.	MGS.hg1038	N-acetylserine	40	-0.156869	0.164645	0.695791
Lachnospiraceae sp.	MGS.hg1040	N-acetylserine	17	0.105325	0.352466	0.820503
Bacteroides stercoris	MGS.hg1041	N-acetylserine	10	-0.0142899	0.899884	0.980027
Lactococcus lactis subsp. lactis	MGS.hg1045	N-acetylserine	16	-0.133673	0.237164	0.748946
Enterococcus faecium	MGS.hg1049	N-acetylserine	33	-0.0473076	0.676894	0.942029
Staphylococcus epidermidis	MGS.hg1050	N-acetylserine	20	-0.17358	0.123604	0.633983
Enterococcus gallinarum	MGS.hg1052	N-acetylserine	19	0.141564	0.210361	0.739572
Streptococcus lutetiensis	MGS.hg1054	N-acetylserine	29	-0.0344213	0.7618	0.957851
Veillonella seminalis	MGS.hg1055	N-acetylserine	48	-0.0199282	0.860722	0.977471
Enterococcus avium	MGS.hg1063	N-acetylserine	29	-0.141593	0.210265	0.739572
Klebsiella pneumoniae subsp. pneumoniae	MGS.hg1065	N-acetylserine	20	0.111283	0.325737	0.807134
Streptococcus pasteurianus	MGS.hg1073	N-acetylserine	51	-0.048664	0.668165	0.940975
Lactobacillus rhamnosus	MGS.hg1081	N-acetylserine	23	0.329864	0.00280745	0.162675
Enterococcus casseliflavus	MGS.hg1088	N-acetylserine	45	-0.0183295	0.871796	0.977742
Enterobacter cloacae subsp. cloacae	MGS.hg1093	N-acetylserine	15	-0.12042	0.287331	0.787118
Porphyromonas sp.	MGS.hg1110	N-acetylserine	12	0.0950247	0.401778	0.841278
Bacteroides sartorii	MGS.hg1126	N-acetylserine	15	-0.0644443	0.570085	0.911678
Actinomyces ihuae	MGS.ref1183	N-acetylserine	11	0.163727	0.146729	0.674364
Atopobium sp.	MGS.ref1189	N-acetylserine	67	0.00636619	0.955306	0.99067
Citrobacter freundii	MGS.ref1199	N-acetylserine	14	-0.0322745	0.776255	0.961586
Citrobacter braakii	MGS.ref1201	N-acetylserine	27	-0.0327603	0.772977	0.960622
Citrobacter freundii	MGS.ref1202	N-acetylserine	20	-0.0901192	0.426623	0.858135
Citrobacter sp.	MGS.ref1203	N-acetylserine	28	0.119811	0.289794	0.789589
Citrobacter sp. S-77	MGS.ref1204	N-acetylserine	12	-0.0264518	0.815832	0.971092
Cutibacterium acnes subsp. acnes	MGS.ref1211	N-acetylserine	21	0.191583	0.0886784	0.569157
Enterococcus faecium	MGS.ref1218	N-acetylserine	12	-0.21586	0.0544726	0.486466
Enterococcus faecium	MGS.ref1221	N-acetylserine	20	-0.106412	0.34749	0.817622
Escherichia coli	MGS.ref1224	N-acetylserine	51	-0.10021	0.376463	0.829096
Escherichia coli	MGS.ref1225	N-acetylserine	38	-0.0389694	0.73145	0.95263
Granulicatella sp. 572.rep2_STHE	MGS.ref1230	N-acetylserine	16	-0.230453	0.0397284	0.44875
Klebsiella pneumoniae	MGS.ref1234	N-acetylserine	11	0.251376	0.0244975	0.37761
Megasphaera massiliensis	MGS.ref1241	N-acetylserine	20	-0.0500423	0.659341	0.93885
Rothia sp. HMSC072E10	MGS.ref1254	N-acetylserine	57	0.0186118	0.869839	0.977471
Streptococcus sp.	MGS.ref1266	N-acetylserine	76	-0.169678	0.132402	0.650873
Citrobacter koseri	MGS.ref1269	N-acetylserine	16	0.199348	0.0762622	0.540929
Bacteroides vulgatus	MGS.hg0001	N-acetylthreonine	70	-0.330268	0.00277204	0.162675
Bacteroides uniformis	MGS.hg0002	N-acetylthreonine	40	-0.321682	0.00361787	0.183481
Blautia wexlerae	MGS.hg0004	N-acetylthreonine	10	-0.00669108	0.953027	0.990058
Bacteroides ovatus	MGS.hg0006	N-acetylthreonine	18	-0.298692	0.00711816	0.242874
Parabacteroides distasonis	MGS.hg0007	N-acetylthreonine	38	-0.347638	0.00157984	0.127936
Bacteroides dorei	MGS.hg0019	N-acetylthreonine	45	-0.12756	0.259495	0.769027
Collinsella aerofaciens	MGS.hg0020	N-acetylthreonine	50	-0.166272	0.140466	0.66314
Bifidobacterium longum subsp. longum	MGS.hg0021	N-acetylthreonine	80	0.0887722	0.433595	0.863795
Bacteroides xylanisolvens	MGS.hg0023	N-acetylthreonine	15	-0.0566298	0.617821	0.928664
Bacteroides caccae	MGS.hg0024	N-acetylthreonine	21	-0.259341	0.0201786	0.350441
Bacteroides thetaiotaomicron	MGS.hg0036	N-acetylthreonine	16	-0.21464	0.0558847	0.488096
Bifidobacterium adolescentis	MGS.hg0038	N-acetylthreonine	43	-0.0580059	0.609291	0.926337
Blautia sp.	MGS.hg0041	N-acetylthreonine	12	0.136202	0.228326	0.743144
Akkermansia muciniphila	MGS.hg0048	N-acetylthreonine	33	-0.171313	0.12866	0.641662
Escherichia coli	MGS.hg0050	N-acetylthreonine	80	0.135702	0.230057	0.743144
Bacteroides massiliensis	MGS.hg0052	N-acetylthreonine	10	-0.0575168	0.612317	0.927753
Bacteroides fragilis	MGS.hg0056	N-acetylthreonine	35	-0.0764755	0.500158	0.891788
Sutterella wadsworthensis	MGS.hg0077	N-acetylthreonine	14	-0.160266	0.155577	0.683614
Phascolarctobacterium faecium	MGS.hg0080	N-acetylthreonine	11	-0.132834	0.240149	0.750488
Flavonifractor plautii	MGS.hg0084	N-acetylthreonine	47	-0.161632	0.152039	0.680254
[Ruminococcus] gnavus	MGS.hg0088	N-acetylthreonine	78	0.0141235	0.901044	0.980354
Bifidobacterium bifidum	MGS.hg0100	N-acetylthreonine	80	0.0302979	0.789632	0.965329
Bifidobacterium pseudocatenulatum	MGS.hg0101	N-acetylthreonine	67	-0.16235	0.150205	0.678289
Flavonifractor plautii	MGS.hg0120	N-acetylthreonine	29	-0.257778	0.0209706	0.356948
Ruthenibacterium lactatiformans	MGS.hg0124	N-acetylthreonine	15	-0.216656	0.0535662	0.486466
Haemophilus parainfluenzae	MGS.hg0129	N-acetylthreonine	13	-0.0551411	0.627106	0.928823
Streptococcus thermophilus	MGS.hg0131	N-acetylthreonine	80	-0.0105134	0.926255	0.985453
Veillonella parvula	MGS.hg0140	N-acetylthreonine	75	0.0222953	0.844375	0.974976
Streptococcus salivarius	MGS.hg0143	N-acetylthreonine	71	-0.0662331	0.559405	0.907769
Intestinibacter bartlettii	MGS.hg0183	N-acetylthreonine	61	-0.0307501	0.786566	0.96408
Bifidobacterium catenulatum	MGS.hg0185	N-acetylthreonine	73	-0.187592	0.0956547	0.580293
Erysipelatoclostridium ramosum	MGS.hg0192	N-acetylthreonine	47	-0.098489	0.384757	0.836218
Veillonella dispar	MGS.hg0201	N-acetylthreonine	68	0.1048	0.354883	0.821756
Eggerthella lenta	MGS.hg0202	N-acetylthreonine	52	-0.12446	0.271346	0.777384
Bifidobacterium breve	MGS.hg0209	N-acetylthreonine	80	0.0502464	0.658038	0.938727
Akkermansia muciniphila	MGS.hg0213	N-acetylthreonine	26	0.00178872	0.987436	0.997773
Tyzzerella nexilis	MGS.hg0219	N-acetylthreonine	29	-0.0698365	0.538186	0.903634
Megamonas funiformis	MGS.hg0232	N-acetylthreonine	13	-0.327216	0.0030499	0.174178
[Clostridium] bolteae	MGS.hg0242	N-acetylthreonine	34	0.0197434	0.862001	0.977471
[Clostridium] innocuum	MGS.hg0284	N-acetylthreonine	65	-0.231929	0.0384427	0.446338
Sellimonas intestinalis	MGS.hg0290	N-acetylthreonine	10	-0.132455	0.241504	0.751538
Escherichia coli	MGS.hg0299	N-acetylthreonine	71	0.0237979	0.834031	0.974096
Veillonella atypica	MGS.hg0307	N-acetylthreonine	66	0.113266	0.317136	0.803531
[Clostridium] symbiosum	MGS.hg0308	N-acetylthreonine	16	-0.222484	0.0473036	0.470112
Ruminococcus sp.	MGS.hg0314	N-acetylthreonine	11	0.0420526	0.711104	0.946063
Bacteroides uniformis	MGS.hg0323	N-acetylthreonine	11	-0.133676	0.237155	0.748946
Klebsiella pneumoniae subsp. pneumoniae	MGS.hg0332	N-acetylthreonine	36	-0.0840349	0.458624	0.874107
Streptococcus parasanguinis	MGS.hg0348	N-acetylthreonine	79	-0.232749	0.0377436	0.445733
[Clostridium] symbiosum	MGS.hg0350	N-acetylthreonine	17	-0.264689	0.01766	0.32782
[Clostridium] clostridioforme	MGS.hg0373	N-acetylthreonine	33	-0.0889446	0.4327	0.863661
Veillonella rogosae	MGS.hg0385	N-acetylthreonine	29	-0.070776	0.53272	0.900718
Hungatella hathewayi	MGS.hg0394	N-acetylthreonine	21	-0.0752551	0.507043	0.892405
Parabacteroides distasonis	MGS.hg0397	N-acetylthreonine	11	-0.242566	0.0301649	0.403066
Bacteroides ovatus	MGS.hg0405	N-acetylthreonine	11	-0.0265863	0.814912	0.971092
Clostridiaceae sp.	MGS.hg0415	N-acetylthreonine	35	0.0322526	0.776403	0.961586
Bifidobacterium animalis subsp. lactis	MGS.hg0426	N-acetylthreonine	46	-0.0423997	0.708826	0.946063
[Clostridium] aldenense	MGS.hg0430	N-acetylthreonine	25	-0.393623	0.000303558	0.0605939
Enterococcus faecalis	MGS.hg0439	N-acetylthreonine	80	0.130158	0.249836	0.757767
Bifidobacterium longum subsp. infantis	MGS.hg0464	N-acetylthreonine	71	0.0522874	0.645066	0.934305
Streptococcus salivarius	MGS.hg0476	N-acetylthreonine	53	-0.0549928	0.628034	0.929195
Lachnospiraceae sp.	MGS.hg0482	N-acetylthreonine	14	-0.154762	0.170462	0.705125
Coprococcus sp. HPP0074	MGS.hg0528	N-acetylthreonine	44	-0.10869	0.337209	0.812589
Bifidobacterium dentium	MGS.hg0537	N-acetylthreonine	48	-0.235589	0.0354035	0.435483
[Clostridium] innocuum	MGS.hg0542	N-acetylthreonine	46	-0.144892	0.199725	0.730419
[Clostridium] clostridioforme	MGS.hg0557	N-acetylthreonine	17	-0.205734	0.0671274	0.515087
Bacteroides fragilis	MGS.hg0584	N-acetylthreonine	10	-0.0383717	0.735416	0.952691
Blautia sp.	MGS.hg0608	N-acetylthreonine	31	-0.0702982	0.535496	0.902686
Clostridia sp.	MGS.hg0610	N-acetylthreonine	18	-0.134553	0.234061	0.745849
Anaerostipes caccae	MGS.hg0636	N-acetylthreonine	13	-0.118365	0.295694	0.79467
Lachnospiraceae sp.	MGS.hg0664	N-acetylthreonine	19	-0.0430094	0.70483	0.946063
Megasphaera micronuciformis	MGS.hg0712	N-acetylthreonine	37	0.107245	0.343706	0.816554
Veillonellales sp.	MGS.hg0713	N-acetylthreonine	15	-0.116048	0.305317	0.802516
Enterobacter cloacae	MGS.hg0743	N-acetylthreonine	29	-0.0935284	0.409265	0.845943
Klebsiella oxytoca	MGS.hg0760	N-acetylthreonine	52	-0.28867	0.00940856	0.266147
Citrobacter freundii	MGS.hg0767	N-acetylthreonine	49	-0.0573655	0.613254	0.927813
Clostridium neonatale	MGS.hg0779	N-acetylthreonine	36	0.106351	0.347766	0.817963
Collinsella sp.	MGS.hg0781	N-acetylthreonine	25	-0.385806	0.000408822	0.0672119
Streptococcus sp. 343_SSPC	MGS.hg0782	N-acetylthreonine	36	-0.260474	0.0196207	0.345466
Streptococcus vestibularis	MGS.hg0798	N-acetylthreonine	67	0.0187579	0.868826	0.977471
Rothia sp.	MGS.hg0818	N-acetylthreonine	26	0.19159	0.0886664	0.569157
Clostridium perfringens	MGS.hg0873	N-acetylthreonine	38	0.299994	0.00685981	0.239182
Clostridium paraputrificum	MGS.hg0889	N-acetylthreonine	55	-0.0246996	0.827837	0.973503
Klebsiella oxytoca	MGS.hg0907	N-acetylthreonine	42	0.0850899	0.452983	0.872698
Clostridioides difficile	MGS.hg0924	N-acetylthreonine	34	-0.0720907	0.525117	0.898062
Enterobacter cloacae	MGS.hg0948	N-acetylthreonine	10	0.0782938	0.489993	0.890233
Veillonella sp.	MGS.hg0978	N-acetylthreonine	41	0.179789	0.110533	0.603945
Klebsiella pneumoniae subsp. pneumoniae	MGS.hg1035	N-acetylthreonine	17	-0.0263476	0.816545	0.971092
Escherichia coli	MGS.hg1036	N-acetylthreonine	75	0.120385	0.287471	0.787118
Rothia mucilaginosa	MGS.hg1037	N-acetylthreonine	64	0.116706	0.302566	0.80099
Veillonella sp.	MGS.hg1038	N-acetylthreonine	40	0.101664	0.369543	0.825605
Lachnospiraceae sp.	MGS.hg1040	N-acetylthreonine	17	-0.0490904	0.66543	0.939359
Bacteroides stercoris	MGS.hg1041	N-acetylthreonine	10	-0.0585775	0.605763	0.924601
Lactococcus lactis subsp. lactis	MGS.hg1045	N-acetylthreonine	16	-0.129957	0.250574	0.758945
Enterococcus faecium	MGS.hg1049	N-acetylthreonine	33	0.147475	0.19174	0.724238
Staphylococcus epidermidis	MGS.hg1050	N-acetylthreonine	20	0.0931867	0.410986	0.846876
Enterococcus gallinarum	MGS.hg1052	N-acetylthreonine	19	-0.148444	0.188806	0.721604
Streptococcus lutetiensis	MGS.hg1054	N-acetylthreonine	29	0.00457498	0.967873	0.99417
Veillonella seminalis	MGS.hg1055	N-acetylthreonine	48	-0.348725	0.00152362	0.127936
Enterococcus avium	MGS.hg1063	N-acetylthreonine	29	-0.185872	0.0987906	0.583133
Klebsiella pneumoniae subsp. pneumoniae	MGS.hg1065	N-acetylthreonine	20	0.091915	0.417427	0.85109
Streptococcus pasteurianus	MGS.hg1073	N-acetylthreonine	51	-0.130932	0.247007	0.757767
Lactobacillus rhamnosus	MGS.hg1081	N-acetylthreonine	23	0.261283	0.0192308	0.34261
Enterococcus casseliflavus	MGS.hg1088	N-acetylthreonine	45	-0.120287	0.287869	0.787118
Enterobacter cloacae subsp. cloacae	MGS.hg1093	N-acetylthreonine	15	-0.158357	0.160627	0.692772
Porphyromonas sp.	MGS.hg1110	N-acetylthreonine	12	-0.132344	0.241902	0.752152
Bacteroides sartorii	MGS.hg1126	N-acetylthreonine	15	-0.164794	0.144077	0.668621
Actinomyces ihuae	MGS.ref1183	N-acetylthreonine	11	0.10889	0.336311	0.812283
Atopobium sp.	MGS.ref1189	N-acetylthreonine	67	0.0299751	0.791822	0.965637
Citrobacter freundii	MGS.ref1199	N-acetylthreonine	14	-0.0235311	0.835865	0.974463
Citrobacter braakii	MGS.ref1201	N-acetylthreonine	27	-0.109359	0.334224	0.810833
Citrobacter freundii	MGS.ref1202	N-acetylthreonine	20	-0.141063	0.211994	0.739572
Citrobacter sp.	MGS.ref1203	N-acetylthreonine	28	-0.0288639	0.799375	0.968969
Citrobacter sp. S-77	MGS.ref1204	N-acetylthreonine	12	0.0292064	0.797045	0.968197
Cutibacterium acnes subsp. acnes	MGS.ref1211	N-acetylthreonine	21	-0.0613975	0.588491	0.919055
Enterococcus faecium	MGS.ref1218	N-acetylthreonine	12	-0.205039	0.0680763	0.518203
Enterococcus faecium	MGS.ref1221	N-acetylthreonine	20	0.150697	0.182107	0.71208
Escherichia coli	MGS.ref1224	N-acetylthreonine	51	-0.0232751	0.837626	0.974689
Escherichia coli	MGS.ref1225	N-acetylthreonine	38	0.0861255	0.447483	0.872698
Granulicatella sp. 572.rep2_STHE	MGS.ref1230	N-acetylthreonine	16	-0.127658	0.259124	0.769027
Klebsiella pneumoniae	MGS.ref1234	N-acetylthreonine	11	0.03383	0.765773	0.95825
Megasphaera massiliensis	MGS.ref1241	N-acetylthreonine	20	-0.172585	0.125802	0.635158
Rothia sp. HMSC072E10	MGS.ref1254	N-acetylthreonine	57	0.102857	0.363924	0.825419
Streptococcus sp.	MGS.ref1266	N-acetylthreonine	76	-0.00865035	0.939296	0.988545
Citrobacter koseri	MGS.ref1269	N-acetylthreonine	16	0.0553818	0.6256	0.928765
Bacteroides vulgatus	MGS.hg0001	N-acetylalanine	70	-0.153477	0.174082	0.705125
Bacteroides uniformis	MGS.hg0002	N-acetylalanine	40	-0.18541	0.0996466	0.58578
Blautia wexlerae	MGS.hg0004	N-acetylalanine	10	0.0128517	0.909916	0.98186
Bacteroides ovatus	MGS.hg0006	N-acetylalanine	18	-0.0423207	0.709344	0.946063
Parabacteroides distasonis	MGS.hg0007	N-acetylalanine	38	-0.246336	0.0276174	0.386981
Bacteroides dorei	MGS.hg0019	N-acetylalanine	45	-0.160177	0.155811	0.683676
Collinsella aerofaciens	MGS.hg0020	N-acetylalanine	50	-0.0173647	0.878492	0.977742
Bifidobacterium longum subsp. longum	MGS.hg0021	N-acetylalanine	80	0.109306	0.334458	0.810833
Bacteroides xylanisolvens	MGS.hg0023	N-acetylalanine	15	0.139629	0.216725	0.742342
Bacteroides caccae	MGS.hg0024	N-acetylalanine	21	-0.277453	0.0127138	0.288713
Bacteroides thetaiotaomicron	MGS.hg0036	N-acetylalanine	16	-0.0549285	0.628436	0.929372
Bifidobacterium adolescentis	MGS.hg0038	N-acetylalanine	43	-0.0581784	0.608225	0.925914
Blautia sp.	MGS.hg0041	N-acetylalanine	12	-0.036489	0.747954	0.956261
Akkermansia muciniphila	MGS.hg0048	N-acetylalanine	33	0.0149115	0.895553	0.979464
Escherichia coli	MGS.hg0050	N-acetylalanine	80	0.0681903	0.547831	0.906094
Bacteroides massiliensis	MGS.hg0052	N-acetylalanine	10	0.0672572	0.553335	0.906809
Bacteroides fragilis	MGS.hg0056	N-acetylalanine	35	-0.0477258	0.674198	0.941203
Sutterella wadsworthensis	MGS.hg0077	N-acetylalanine	14	0.0240177	0.83252	0.974004
Phascolarctobacterium faecium	MGS.hg0080	N-acetylalanine	11	-0.171107	0.129127	0.641987
Flavonifractor plautii	MGS.hg0084	N-acetylalanine	47	-0.0339355	0.765064	0.95825
[Ruminococcus] gnavus	MGS.hg0088	N-acetylalanine	78	0.0100329	0.929617	0.986007
Bifidobacterium bifidum	MGS.hg0100	N-acetylalanine	80	0.112588	0.32006	0.806228
Bifidobacterium pseudocatenulatum	MGS.hg0101	N-acetylalanine	67	-0.033898	0.765316	0.95825
Flavonifractor plautii	MGS.hg0120	N-acetylalanine	29	-0.0666364	0.557011	0.906809
Ruthenibacterium lactatiformans	MGS.hg0124	N-acetylalanine	15	-0.0749781	0.508612	0.892405
Haemophilus parainfluenzae	MGS.hg0129	N-acetylalanine	13	0.0259465	0.81929	0.97207
Streptococcus thermophilus	MGS.hg0131	N-acetylalanine	80	0.201078	0.073694	0.534508
Veillonella parvula	MGS.hg0140	N-acetylalanine	75	-0.0615872	0.587338	0.918134
Streptococcus salivarius	MGS.hg0143	N-acetylalanine	71	-0.0876613	0.439394	0.868423
Intestinibacter bartlettii	MGS.hg0183	N-acetylalanine	61	-0.0684145	0.546512	0.906094
Bifidobacterium catenulatum	MGS.hg0185	N-acetylalanine	73	0.012592	0.911729	0.98186
Erysipelatoclostridium ramosum	MGS.hg0192	N-acetylalanine	47	-0.055911	0.622297	0.928765
Veillonella dispar	MGS.hg0201	N-acetylalanine	68	0.0622235	0.583475	0.916823
Eggerthella lenta	MGS.hg0202	N-acetylalanine	52	0.0911672	0.421243	0.855618
Bifidobacterium breve	MGS.hg0209	N-acetylalanine	80	-0.0697609	0.538627	0.903899
Akkermansia muciniphila	MGS.hg0213	N-acetylalanine	26	0.080337	0.478701	0.886186
Tyzzerella nexilis	MGS.hg0219	N-acetylalanine	29	-0.0263877	0.816271	0.971092
Megamonas funiformis	MGS.hg0232	N-acetylalanine	13	-0.402407	0.000215324	0.0478252
[Clostridium] bolteae	MGS.hg0242	N-acetylalanine	34	0.0372726	0.742728	0.956261
[Clostridium] innocuum	MGS.hg0284	N-acetylalanine	65	-0.171661	0.127872	0.639876
Sellimonas intestinalis	MGS.hg0290	N-acetylalanine	10	-0.00481428	0.966194	0.993651
Escherichia coli	MGS.hg0299	N-acetylalanine	71	0.0787474	0.487474	0.889708
Veillonella atypica	MGS.hg0307	N-acetylalanine	66	0.166466	0.139996	0.66314
[Clostridium] symbiosum	MGS.hg0308	N-acetylalanine	16	-0.123027	0.276946	0.782975
Ruminococcus sp.	MGS.hg0314	N-acetylalanine	11	-0.0468684	0.679729	0.943667
Bacteroides uniformis	MGS.hg0323	N-acetylalanine	11	-0.124003	0.273122	0.778709
Klebsiella pneumoniae subsp. pneumoniae	MGS.hg0332	N-acetylalanine	36	-0.031963	0.778359	0.962766
Streptococcus parasanguinis	MGS.hg0348	N-acetylalanine	79	-0.117862	0.297767	0.796651
[Clostridium] symbiosum	MGS.hg0350	N-acetylalanine	17	-0.104046	0.358374	0.822642
[Clostridium] clostridioforme	MGS.hg0373	N-acetylalanine	33	-0.190857	0.0899169	0.569443
Veillonella rogosae	MGS.hg0385	N-acetylalanine	29	-0.0312077	0.783467	0.963626
Hungatella hathewayi	MGS.hg0394	N-acetylalanine	21	0.0260491	0.818587	0.97207
Parabacteroides distasonis	MGS.hg0397	N-acetylalanine	11	-0.0722016	0.524478	0.898062
Bacteroides ovatus	MGS.hg0405	N-acetylalanine	11	0.0505489	0.656108	0.938035
Clostridiaceae sp.	MGS.hg0415	N-acetylalanine	35	-0.160991	0.153694	0.681214
Bifidobacterium animalis subsp. lactis	MGS.hg0426	N-acetylalanine	46	-0.103998	0.358598	0.822642
[Clostridium] aldenense	MGS.hg0430	N-acetylalanine	25	-0.216225	0.0540558	0.486466
Enterococcus faecalis	MGS.hg0439	N-acetylalanine	80	-0.124144	0.272573	0.778643
Bifidobacterium longum subsp. infantis	MGS.hg0464	N-acetylalanine	71	-0.0372977	0.74256	0.956261
Streptococcus salivarius	MGS.hg0476	N-acetylalanine	53	0.0758731	0.50355	0.892258
Lachnospiraceae sp.	MGS.hg0482	N-acetylalanine	14	-0.00702655	0.950675	0.989655
Coprococcus sp. HPP0074	MGS.hg0528	N-acetylalanine	44	-0.122396	0.279435	0.784654
Bifidobacterium dentium	MGS.hg0537	N-acetylalanine	48	-0.23698	0.0343018	0.430956
[Clostridium] innocuum	MGS.hg0542	N-acetylalanine	46	-0.195664	0.0819667	0.555002
[Clostridium] clostridioforme	MGS.hg0557	N-acetylalanine	17	-0.136587	0.227002	0.743144
Bacteroides fragilis	MGS.hg0584	N-acetylalanine	10	-0.0513864	0.65078	0.934972
Blautia sp.	MGS.hg0608	N-acetylalanine	31	0.117279	0.300182	0.798424
Clostridia sp.	MGS.hg0610	N-acetylalanine	18	0.0418238	0.712607	0.946063
Anaerostipes caccae	MGS.hg0636	N-acetylalanine	13	-0.0486451	0.668287	0.940975
Lachnospiraceae sp.	MGS.hg0664	N-acetylalanine	19	-0.107507	0.342521	0.816039
Megasphaera micronuciformis	MGS.hg0712	N-acetylalanine	37	0.167868	0.136643	0.660248
Veillonellales sp.	MGS.hg0713	N-acetylalanine	15	-0.0381087	0.737164	0.954157
Enterobacter cloacae	MGS.hg0743	N-acetylalanine	29	-0.131394	0.245329	0.755608
Klebsiella oxytoca	MGS.hg0760	N-acetylalanine	52	-0.145484	0.197874	0.728467
Citrobacter freundii	MGS.hg0767	N-acetylalanine	49	-0.0149029	0.895613	0.979464
Clostridium neonatale	MGS.hg0779	N-acetylalanine	36	-0.0508199	0.654382	0.937641
Collinsella sp.	MGS.hg0781	N-acetylalanine	25	-0.166897	0.138959	0.66314
Streptococcus sp. 343_SSPC	MGS.hg0782	N-acetylalanine	36	-0.181098	0.107918	0.598993
Streptococcus vestibularis	MGS.hg0798	N-acetylalanine	67	0.0356363	0.753654	0.957019
Rothia sp.	MGS.hg0818	N-acetylalanine	26	0.161322	0.152838	0.680254
Clostridium perfringens	MGS.hg0873	N-acetylalanine	38	0.0906238	0.424027	0.856945
Clostridium paraputrificum	MGS.hg0889	N-acetylalanine	55	-0.17436	0.121898	0.630589
Klebsiella oxytoca	MGS.hg0907	N-acetylalanine	42	0.0845436	0.455899	0.873288
Clostridioides difficile	MGS.hg0924	N-acetylalanine	34	-0.301124	0.00664255	0.23784
Enterobacter cloacae	MGS.hg0948	N-acetylalanine	10	0.00181556	0.987248	0.997773
Veillonella sp.	MGS.hg0978	N-acetylalanine	41	0.109613	0.333097	0.810833
Klebsiella pneumoniae subsp. pneumoniae	MGS.hg1035	N-acetylalanine	17	0.0362769	0.749371	0.956261
Escherichia coli	MGS.hg1036	N-acetylalanine	75	0.0367132	0.746458	0.956261
Rothia mucilaginosa	MGS.hg1037	N-acetylalanine	64	0.15419	0.172065	0.705125
Veillonella sp.	MGS.hg1038	N-acetylalanine	40	0.0164135	0.885101	0.977742
Lachnospiraceae sp.	MGS.hg1040	N-acetylalanine	17	-0.0836302	0.460799	0.876045
Bacteroides stercoris	MGS.hg1041	N-acetylalanine	10	-0.0126681	0.911198	0.98186
Lactococcus lactis subsp. lactis	MGS.hg1045	N-acetylalanine	16	-0.124806	0.270008	0.777384
Enterococcus faecium	MGS.hg1049	N-acetylalanine	33	0.0349161	0.75848	0.957019
Staphylococcus epidermidis	MGS.hg1050	N-acetylalanine	20	0.0806621	0.476917	0.886186
Enterococcus gallinarum	MGS.hg1052	N-acetylalanine	19	-0.0753368	0.50658	0.892405
Streptococcus lutetiensis	MGS.hg1054	N-acetylalanine	29	-0.0211864	0.852025	0.976132
Veillonella seminalis	MGS.hg1055	N-acetylalanine	48	-0.125238	0.268339	0.776567
Enterococcus avium	MGS.hg1063	N-acetylalanine	29	-0.0312349	0.783282	0.963626
Klebsiella pneumoniae subsp. pneumoniae	MGS.hg1065	N-acetylalanine	20	0.0795986	0.482766	0.887449
Streptococcus pasteurianus	MGS.hg1073	N-acetylalanine	51	-0.166216	0.140602	0.66314
Lactobacillus rhamnosus	MGS.hg1081	N-acetylalanine	23	0.300699	0.00672365	0.23784
Enterococcus casseliflavus	MGS.hg1088	N-acetylalanine	45	-0.129469	0.252372	0.762528
Enterobacter cloacae subsp. cloacae	MGS.hg1093	N-acetylalanine	15	-0.253645	0.0231939	0.370077
Porphyromonas sp.	MGS.hg1110	N-acetylalanine	12	0.0462244	0.683895	0.943667
Bacteroides sartorii	MGS.hg1126	N-acetylalanine	15	-0.166239	0.140545	0.66314
Actinomyces ihuae	MGS.ref1183	N-acetylalanine	11	0.0835957	0.460985	0.876045
Atopobium sp.	MGS.ref1189	N-acetylalanine	67	0.028307	0.803167	0.969399
Citrobacter freundii	MGS.ref1199	N-acetylalanine	14	-0.0797168	0.482114	0.887449
Citrobacter braakii	MGS.ref1201	N-acetylalanine	27	-0.0597588	0.598501	0.92214
Citrobacter freundii	MGS.ref1202	N-acetylalanine	20	-0.0175259	0.877373	0.977742
Citrobacter sp.	MGS.ref1203	N-acetylalanine	28	0.104639	0.355629	0.821756
Citrobacter sp. S-77	MGS.ref1204	N-acetylalanine	12	-0.15271	0.176269	0.709655
Cutibacterium acnes subsp. acnes	MGS.ref1211	N-acetylalanine	21	0.0188704	0.868046	0.977471
Enterococcus faecium	MGS.ref1218	N-acetylalanine	12	-0.118636	0.294582	0.794273
Enterococcus faecium	MGS.ref1221	N-acetylalanine	20	0.0266819	0.814259	0.971092
Escherichia coli	MGS.ref1224	N-acetylalanine	51	0.0413858	0.715487	0.946287
Escherichia coli	MGS.ref1225	N-acetylalanine	38	0.0145611	0.897994	0.980027
Granulicatella sp. 572.rep2_STHE	MGS.ref1230	N-acetylalanine	16	-0.232482	0.0379702	0.445862
Klebsiella pneumoniae	MGS.ref1234	N-acetylalanine	11	0.0769002	0.497774	0.89145
Megasphaera massiliensis	MGS.ref1241	N-acetylalanine	20	-0.186958	0.0968015	0.581184
Rothia sp. HMSC072E10	MGS.ref1254	N-acetylalanine	57	0.121065	0.284739	0.787118
Streptococcus sp.	MGS.ref1266	N-acetylalanine	76	-0.0539061	0.634852	0.930966
Citrobacter koseri	MGS.ref1269	N-acetylalanine	16	0.0479157	0.672975	0.941203
Bacteroides vulgatus	MGS.hg0001	N-acetylaspartate	70	-0.0461769	0.684202	0.943667
Bacteroides uniformis	MGS.hg0002	N-acetylaspartate	40	-0.0857262	0.449599	0.872698
Blautia wexlerae	MGS.hg0004	N-acetylaspartate	10	-0.101467	0.370477	0.825605
Bacteroides ovatus	MGS.hg0006	N-acetylaspartate	18	-0.130505	0.248564	0.757767
Parabacteroides distasonis	MGS.hg0007	N-acetylaspartate	38	-0.0708288	0.532413	0.900718
Bacteroides dorei	MGS.hg0019	N-acetylaspartate	45	-0.115462	0.307783	0.802775
Collinsella aerofaciens	MGS.hg0020	N-acetylaspartate	50	0.189675	0.091962	0.576017
Bifidobacterium longum subsp. longum	MGS.hg0021	N-acetylaspartate	80	-0.00117206	0.991767	0.998771
Bacteroides xylanisolvens	MGS.hg0023	N-acetylaspartate	15	-0.0847204	0.454954	0.872698
Bacteroides caccae	MGS.hg0024	N-acetylaspartate	21	0.0289266	0.798948	0.968969
Bacteroides thetaiotaomicron	MGS.hg0036	N-acetylaspartate	16	-0.206326	0.0663279	0.512284
Bifidobacterium adolescentis	MGS.hg0038	N-acetylaspartate	43	0.151545	0.17963	0.711619
Blautia sp.	MGS.hg0041	N-acetylaspartate	12	0.0712044	0.530236	0.899935
Akkermansia muciniphila	MGS.hg0048	N-acetylaspartate	33	-0.0428181	0.706083	0.946063
Escherichia coli	MGS.hg0050	N-acetylaspartate	80	-0.0929677	0.412091	0.847933
Bacteroides massiliensis	MGS.hg0052	N-acetylaspartate	10	-0.151507	0.179741	0.711619
Bacteroides fragilis	MGS.hg0056	N-acetylaspartate	35	-0.140799	0.21286	0.739572
Sutterella wadsworthensis	MGS.hg0077	N-acetylaspartate	14	-0.30823	0.0054096	0.212388
Phascolarctobacterium faecium	MGS.hg0080	N-acetylaspartate	11	-0.15012	0.183806	0.714483
Flavonifractor plautii	MGS.hg0084	N-acetylaspartate	47	0.0568104	0.616698	0.928507
[Ruminococcus] gnavus	MGS.hg0088	N-acetylaspartate	78	-0.388399	0.000370682	0.0665534
Bifidobacterium bifidum	MGS.hg0100	N-acetylaspartate	80	0.0493436	0.663808	0.93885
Bifidobacterium pseudocatenulatum	MGS.hg0101	N-acetylaspartate	67	0.400504	0.000232149	0.049632
Flavonifractor plautii	MGS.hg0120	N-acetylaspartate	29	-0.0494258	0.663282	0.93885
Ruthenibacterium lactatiformans	MGS.hg0124	N-acetylaspartate	15	-0.171231	0.128845	0.641662
Haemophilus parainfluenzae	MGS.hg0129	N-acetylaspartate	13	-0.136593	0.226982	0.743144
Streptococcus thermophilus	MGS.hg0131	N-acetylaspartate	80	-0.154946	0.169948	0.704328
Veillonella parvula	MGS.hg0140	N-acetylaspartate	75	-0.113656	0.315461	0.802775
Streptococcus salivarius	MGS.hg0143	N-acetylaspartate	71	0.0717805	0.526906	0.898062
Intestinibacter bartlettii	MGS.hg0183	N-acetylaspartate	61	0.216831	0.0533691	0.486466
Bifidobacterium catenulatum	MGS.hg0185	N-acetylaspartate	73	0.423791	8.96046e-05	0.0277774
Erysipelatoclostridium ramosum	MGS.hg0192	N-acetylaspartate	47	-0.0752368	0.507146	0.892405
Veillonella dispar	MGS.hg0201	N-acetylaspartate	68	-0.14194	0.209138	0.739572
Eggerthella lenta	MGS.hg0202	N-acetylaspartate	52	-0.107376	0.343114	0.81615
Bifidobacterium breve	MGS.hg0209	N-acetylaspartate	80	0.02391	0.833261	0.974004
Akkermansia muciniphila	MGS.hg0213	N-acetylaspartate	26	-0.0125632	0.91193	0.98186
Tyzzerella nexilis	MGS.hg0219	N-acetylaspartate	29	0.00473834	0.966726	0.993651
Megamonas funiformis	MGS.hg0232	N-acetylaspartate	13	0.00397773	0.972065	0.994906
[Clostridium] bolteae	MGS.hg0242	N-acetylaspartate	34	0.0753266	0.506638	0.892405
[Clostridium] innocuum	MGS.hg0284	N-acetylaspartate	65	-0.140052	0.21532	0.741055
Sellimonas intestinalis	MGS.hg0290	N-acetylaspartate	10	0.0207667	0.854924	0.976222
Escherichia coli	MGS.hg0299	N-acetylaspartate	71	0.0679569	0.549205	0.906788
Veillonella atypica	MGS.hg0307	N-acetylaspartate	66	0.00790907	0.944489	0.989042
[Clostridium] symbiosum	MGS.hg0308	N-acetylaspartate	16	-0.0498115	0.660815	0.93885
Ruminococcus sp.	MGS.hg0314	N-acetylaspartate	11	0.0951463	0.401173	0.840295
Bacteroides uniformis	MGS.hg0323	N-acetylaspartate	11	0.0498442	0.660606	0.93885
Klebsiella pneumoniae subsp. pneumoniae	MGS.hg0332	N-acetylaspartate	36	-0.158249	0.160916	0.692772
Streptococcus parasanguinis	MGS.hg0348	N-acetylaspartate	79	-0.0483357	0.670274	0.941047
[Clostridium] symbiosum	MGS.hg0350	N-acetylaspartate	17	-0.1009	0.37317	0.828079
[Clostridium] clostridioforme	MGS.hg0373	N-acetylaspartate	33	0.0792306	0.484798	0.888224
Veillonella rogosae	MGS.hg0385	N-acetylaspartate	29	-0.175945	0.118491	0.622942
Hungatella hathewayi	MGS.hg0394	N-acetylaspartate	21	-0.225173	0.0446239	0.464989
Parabacteroides distasonis	MGS.hg0397	N-acetylaspartate	11	-0.0680903	0.548419	0.906237
Bacteroides ovatus	MGS.hg0405	N-acetylaspartate	11	-0.104309	0.357157	0.822635
Clostridiaceae sp.	MGS.hg0415	N-acetylaspartate	35	0.00806634	0.943387	0.989042
Bifidobacterium animalis subsp. lactis	MGS.hg0426	N-acetylaspartate	46	-0.166963	0.138801	0.66314
[Clostridium] aldenense	MGS.hg0430	N-acetylaspartate	25	0.00844472	0.940736	0.988906
Enterococcus faecalis	MGS.hg0439	N-acetylaspartate	80	-0.0515237	0.649908	0.934972
Bifidobacterium longum subsp. infantis	MGS.hg0464	N-acetylaspartate	71	0.000469153	0.996705	0.999356
Streptococcus salivarius	MGS.hg0476	N-acetylaspartate	53	0.0710683	0.531024	0.900718
Lachnospiraceae sp.	MGS.hg0482	N-acetylaspartate	14	-0.0280708	0.804777	0.969399
Coprococcus sp. HPP0074	MGS.hg0528	N-acetylaspartate	44	-0.13721	0.224869	0.743144
Bifidobacterium dentium	MGS.hg0537	N-acetylaspartate	48	-0.000908574	0.993618	0.998771
[Clostridium] innocuum	MGS.hg0542	N-acetylaspartate	46	-0.157449	0.163071	0.695791
[Clostridium] clostridioforme	MGS.hg0557	N-acetylaspartate	17	-0.0191052	0.86642	0.977471
Bacteroides fragilis	MGS.hg0584	N-acetylaspartate	10	-0.28086	0.0116169	0.285809
Blautia sp.	MGS.hg0608	N-acetylaspartate	31	-0.297484	0.00736532	0.244198
Clostridia sp.	MGS.hg0610	N-acetylaspartate	18	-0.0865171	0.445412	0.872698
Anaerostipes caccae	MGS.hg0636	N-acetylaspartate	13	0.197792	0.0786322	0.545943
Lachnospiraceae sp.	MGS.hg0664	N-acetylaspartate	19	0.176466	0.117386	0.620457
Megasphaera micronuciformis	MGS.hg0712	N-acetylaspartate	37	0.0777874	0.492813	0.890233
Veillonellales sp.	MGS.hg0713	N-acetylaspartate	15	0.0829303	0.464573	0.877043
Enterobacter cloacae	MGS.hg0743	N-acetylaspartate	29	-0.0365724	0.747397	0.956261
Klebsiella oxytoca	MGS.hg0760	N-acetylaspartate	52	0.0171073	0.880279	0.977742
Citrobacter freundii	MGS.hg0767	N-acetylaspartate	49	0.146927	0.193414	0.724238
Clostridium neonatale	MGS.hg0779	N-acetylaspartate	36	0.133616	0.237368	0.748946
Collinsella sp.	MGS.hg0781	N-acetylaspartate	25	0.188951	0.0932332	0.57879
Streptococcus sp. 343_SSPC	MGS.hg0782	N-acetylaspartate	36	-0.0231571	0.838439	0.974689
Streptococcus vestibularis	MGS.hg0798	N-acetylaspartate	67	-0.0277667	0.80685	0.969399
Rothia sp.	MGS.hg0818	N-acetylaspartate	26	0.0153097	0.892781	0.978926
Clostridium perfringens	MGS.hg0873	N-acetylaspartate	38	0.192235	0.087578	0.566269
Clostridium paraputrificum	MGS.hg0889	N-acetylaspartate	55	0.23771	0.0337358	0.427734
Klebsiella oxytoca	MGS.hg0907	N-acetylaspartate	42	-0.146984	0.193241	0.724238
Clostridioides difficile	MGS.hg0924	N-acetylaspartate	34	-0.0281693	0.804105	0.969399
Enterobacter cloacae	MGS.hg0948	N-acetylaspartate	10	-0.0171356	0.880083	0.977742
Veillonella sp.	MGS.hg0978	N-acetylaspartate	41	-0.177968	0.11425	0.613492
Klebsiella pneumoniae subsp. pneumoniae	MGS.hg1035	N-acetylaspartate	17	-0.129181	0.253438	0.76413
Escherichia coli	MGS.hg1036	N-acetylaspartate	75	0.0120971	0.915185	0.982707
Rothia mucilaginosa	MGS.hg1037	N-acetylaspartate	64	0.173489	0.123802	0.633983
Veillonella sp.	MGS.hg1038	N-acetylaspartate	40	-0.25258	0.0237979	0.375887
Lachnospiraceae sp.	MGS.hg1040	N-acetylaspartate	17	-0.101588	0.369902	0.825605
Bacteroides stercoris	MGS.hg1041	N-acetylaspartate	10	-0.107465	0.342714	0.816039
Lactococcus lactis subsp. lactis	MGS.hg1045	N-acetylaspartate	16	-0.123547	0.274904	0.780764
Enterococcus faecium	MGS.hg1049	N-acetylaspartate	33	-0.104774	0.355002	0.821756
Staphylococcus epidermidis	MGS.hg1050	N-acetylaspartate	20	0.0421576	0.710414	0.946063
Enterococcus gallinarum	MGS.hg1052	N-acetylaspartate	19	-0.0835993	0.460965	0.876045
Streptococcus lutetiensis	MGS.hg1054	N-acetylaspartate	29	-0.0296827	0.793808	0.966248
Veillonella seminalis	MGS.hg1055	N-acetylaspartate	48	0.0331932	0.770059	0.958982
Enterococcus avium	MGS.hg1063	N-acetylaspartate	29	-0.114837	0.310427	0.802775
Klebsiella pneumoniae subsp. pneumoniae	MGS.hg1065	N-acetylaspartate	20	0.0278533	0.806259	0.969399
Streptococcus pasteurianus	MGS.hg1073	N-acetylaspartate	51	0.0625231	0.58166	0.916377
Lactobacillus rhamnosus	MGS.hg1081	N-acetylaspartate	23	-0.113807	0.314814	0.802775
Enterococcus casseliflavus	MGS.hg1088	N-acetylaspartate	45	0.249094	0.0258708	0.381277
Enterobacter cloacae subsp. cloacae	MGS.hg1093	N-acetylaspartate	15	-0.063721	0.57443	0.912027
Porphyromonas sp.	MGS.hg1110	N-acetylaspartate	12	0.22565	0.0441618	0.464989
Bacteroides sartorii	MGS.hg1126	N-acetylaspartate	15	-0.11591	0.305898	0.802775
Actinomyces ihuae	MGS.ref1183	N-acetylaspartate	11	0.225963	0.0438615	0.4643
Atopobium sp.	MGS.ref1189	N-acetylaspartate	67	0.0413212	0.715912	0.946287
Citrobacter freundii	MGS.ref1199	N-acetylaspartate	14	0.0385664	0.734123	0.952691
Citrobacter braakii	MGS.ref1201	N-acetylaspartate	27	0.0965269	0.394344	0.837891
Citrobacter freundii	MGS.ref1202	N-acetylaspartate	20	0.0445622	0.69469	0.944954
Citrobacter sp.	MGS.ref1203	N-acetylaspartate	28	0.0735526	0.516727	0.89514
Citrobacter sp. S-77	MGS.ref1204	N-acetylaspartate	12	0.124636	0.270664	0.777384
Cutibacterium acnes subsp. acnes	MGS.ref1211	N-acetylaspartate	21	-0.0593374	0.601087	0.922738
Enterococcus faecium	MGS.ref1218	N-acetylaspartate	12	0.0997503	0.378669	0.829594
Enterococcus faecium	MGS.ref1221	N-acetylaspartate	20	-0.146111	0.195929	0.727458
Escherichia coli	MGS.ref1224	N-acetylaspartate	51	0.0300485	0.791324	0.965637
Escherichia coli	MGS.ref1225	N-acetylaspartate	38	-0.023052	0.839162	0.974689
Granulicatella sp. 572.rep2_STHE	MGS.ref1230	N-acetylaspartate	16	0.00832149	0.9416	0.988975
Klebsiella pneumoniae	MGS.ref1234	N-acetylaspartate	11	-0.0841438	0.45804	0.874107
Megasphaera massiliensis	MGS.ref1241	N-acetylaspartate	20	0.0571248	0.614747	0.928325
Rothia sp. HMSC072E10	MGS.ref1254	N-acetylaspartate	57	0.18588	0.0987771	0.583133
Streptococcus sp.	MGS.ref1266	N-acetylaspartate	76	-0.114634	0.311288	0.802775
Citrobacter koseri	MGS.ref1269	N-acetylaspartate	16	0.0581833	0.608195	0.925914
Bacteroides vulgatus	MGS.hg0001	N-acetylglutamate	70	-0.175697	0.119019	0.624804
Bacteroides uniformis	MGS.hg0002	N-acetylglutamate	40	-0.115859	0.306109	0.802775
Blautia wexlerae	MGS.hg0004	N-acetylglutamate	10	0.0468169	0.680062	0.943667
Bacteroides ovatus	MGS.hg0006	N-acetylglutamate	18	-0.109184	0.335001	0.810833
Parabacteroides distasonis	MGS.hg0007	N-acetylglutamate	38	-0.197836	0.0785631	0.545943
Bacteroides dorei	MGS.hg0019	N-acetylglutamate	45	-0.0788765	0.486758	0.889334
Collinsella aerofaciens	MGS.hg0020	N-acetylglutamate	50	-0.123154	0.276445	0.78263
Bifidobacterium longum subsp. longum	MGS.hg0021	N-acetylglutamate	80	-0.0375996	0.74055	0.955946
Bacteroides xylanisolvens	MGS.hg0023	N-acetylglutamate	15	-0.00240976	0.983075	0.996881
Bacteroides caccae	MGS.hg0024	N-acetylglutamate	21	-0.300958	0.0066741	0.23784
Bacteroides thetaiotaomicron	MGS.hg0036	N-acetylglutamate	16	-0.175204	0.120075	0.626125
Bifidobacterium adolescentis	MGS.hg0038	N-acetylglutamate	43	0.0905272	0.424524	0.857344
Blautia sp.	MGS.hg0041	N-acetylglutamate	12	0.119221	0.292191	0.790583
Akkermansia muciniphila	MGS.hg0048	N-acetylglutamate	33	-0.166232	0.140563	0.66314
Escherichia coli	MGS.hg0050	N-acetylglutamate	80	-0.0872949	0.441316	0.869969
Bacteroides massiliensis	MGS.hg0052	N-acetylglutamate	10	-0.0543851	0.631843	0.930667
Bacteroides fragilis	MGS.hg0056	N-acetylglutamate	35	-0.110059	0.33112	0.81001
Sutterella wadsworthensis	MGS.hg0077	N-acetylglutamate	14	-0.249805	0.0254358	0.380004
Phascolarctobacterium faecium	MGS.hg0080	N-acetylglutamate	11	-0.0762345	0.501514	0.892258
Flavonifractor plautii	MGS.hg0084	N-acetylglutamate	47	0.195372	0.0824329	0.55613
[Ruminococcus] gnavus	MGS.hg0088	N-acetylglutamate	78	-0.225505	0.0443019	0.464989
Bifidobacterium bifidum	MGS.hg0100	N-acetylglutamate	80	0.0156587	0.890351	0.978061
Bifidobacterium pseudocatenulatum	MGS.hg0101	N-acetylglutamate	67	0.0224107	0.843579	0.974976
Flavonifractor plautii	MGS.hg0120	N-acetylglutamate	29	0.0138338	0.903064	0.980388
Ruthenibacterium lactatiformans	MGS.hg0124	N-acetylglutamate	15	-0.0385218	0.734419	0.952691
Haemophilus parainfluenzae	MGS.hg0129	N-acetylglutamate	13	-0.181224	0.10767	0.598993
Streptococcus thermophilus	MGS.hg0131	N-acetylglutamate	80	-0.194233	0.0842723	0.560609
Veillonella parvula	MGS.hg0140	N-acetylglutamate	75	-0.181526	0.107074	0.598993
Streptococcus salivarius	MGS.hg0143	N-acetylglutamate	71	-0.214966	0.0555046	0.488096
Intestinibacter bartlettii	MGS.hg0183	N-acetylglutamate	61	0.298107	0.00723683	0.242874
Bifidobacterium catenulatum	MGS.hg0185	N-acetylglutamate	73	0.0342588	0.762892	0.958103
Erysipelatoclostridium ramosum	MGS.hg0192	N-acetylglutamate	47	0.0567375	0.617151	0.928507
Veillonella dispar	MGS.hg0201	N-acetylglutamate	68	-0.201639	0.0728766	0.534084
Eggerthella lenta	MGS.hg0202	N-acetylglutamate	52	-0.0251459	0.824776	0.97258
Bifidobacterium breve	MGS.hg0209	N-acetylglutamate	80	-0.0323488	0.775753	0.961503
Akkermansia muciniphila	MGS.hg0213	N-acetylglutamate	26	0.0918016	0.418005	0.851669
Tyzzerella nexilis	MGS.hg0219	N-acetylglutamate	29	0.222239	0.0475536	0.470112
Megamonas funiformis	MGS.hg0232	N-acetylglutamate	13	-0.0553598	0.625738	0.928765
[Clostridium] bolteae	MGS.hg0242	N-acetylglutamate	34	0.0947442	0.403175	0.84173
[Clostridium] innocuum	MGS.hg0284	N-acetylglutamate	65	0.09866	0.383929	0.835507
Sellimonas intestinalis	MGS.hg0290	N-acetylglutamate	10	-0.0635445	0.575493	0.912027
Escherichia coli	MGS.hg0299	N-acetylglutamate	71	0.0506451	0.655496	0.938035
Veillonella atypica	MGS.hg0307	N-acetylglutamate	66	-0.161566	0.152209	0.680254
[Clostridium] symbiosum	MGS.hg0308	N-acetylglutamate	16	-0.239847	0.0321231	0.415161
Ruminococcus sp.	MGS.hg0314	N-acetylglutamate	11	0.174357	0.121906	0.630589
Bacteroides uniformis	MGS.hg0323	N-acetylglutamate	11	0.0629219	0.579248	0.915287
Klebsiella pneumoniae subsp. pneumoniae	MGS.hg0332	N-acetylglutamate	36	-0.0420782	0.710936	0.946063
Streptococcus parasanguinis	MGS.hg0348	N-acetylglutamate	79	-0.148172	0.189627	0.723056
[Clostridium] symbiosum	MGS.hg0350	N-acetylglutamate	17	-0.20747	0.0648039	0.510343
[Clostridium] clostridioforme	MGS.hg0373	N-acetylglutamate	33	-0.0662355	0.559391	0.907769
Veillonella rogosae	MGS.hg0385	N-acetylglutamate	29	-0.283919	0.0107033	0.282129
Hungatella hathewayi	MGS.hg0394	N-acetylglutamate	21	-0.0988957	0.382788	0.833903
Parabacteroides distasonis	MGS.hg0397	N-acetylglutamate	11	-0.183754	0.102763	0.590897
Bacteroides ovatus	MGS.hg0405	N-acetylglutamate	11	0.0380585	0.737497	0.95439
Clostridiaceae sp.	MGS.hg0415	N-acetylglutamate	35	-0.0212517	0.851574	0.976132
Bifidobacterium animalis subsp. lactis	MGS.hg0426	N-acetylglutamate	46	0.0806272	0.477108	0.886186
[Clostridium] aldenense	MGS.hg0430	N-acetylglutamate	25	-0.0444774	0.695242	0.945036
Enterococcus faecalis	MGS.hg0439	N-acetylglutamate	80	0.0795124	0.483241	0.887732
Bifidobacterium longum subsp. infantis	MGS.hg0464	N-acetylglutamate	71	-0.0827117	0.465755	0.877043
Streptococcus salivarius	MGS.hg0476	N-acetylglutamate	53	0.206249	0.0664317	0.512284
Lachnospiraceae sp.	MGS.hg0482	N-acetylglutamate	14	0.0230266	0.839337	0.974689
Coprococcus sp. HPP0074	MGS.hg0528	N-acetylglutamate	44	-0.173059	0.124751	0.633983
Bifidobacterium dentium	MGS.hg0537	N-acetylglutamate	48	0.00461556	0.967588	0.994043
[Clostridium] innocuum	MGS.hg0542	N-acetylglutamate	46	0.112354	0.321075	0.806228
[Clostridium] clostridioforme	MGS.hg0557	N-acetylglutamate	17	0.0105849	0.925755	0.985281
Bacteroides fragilis	MGS.hg0584	N-acetylglutamate	10	-0.179108	0.111912	0.605686
Blautia sp.	MGS.hg0608	N-acetylglutamate	31	-0.319599	0.00385502	0.185196
Clostridia sp.	MGS.hg0610	N-acetylglutamate	18	-0.0265787	0.814964	0.971092
Anaerostipes caccae	MGS.hg0636	N-acetylglutamate	13	-0.0959399	0.397239	0.839273
Lachnospiraceae sp.	MGS.hg0664	N-acetylglutamate	19	0.11112	0.32645	0.807134
Megasphaera micronuciformis	MGS.hg0712	N-acetylglutamate	37	0.111045	0.326781	0.80742
Veillonellales sp.	MGS.hg0713	N-acetylglutamate	15	-0.210338	0.0611071	0.499162
Enterobacter cloacae	MGS.hg0743	N-acetylglutamate	29	-0.039813	0.725864	0.950813
Klebsiella oxytoca	MGS.hg0760	N-acetylglutamate	52	-0.0883998	0.435534	0.865485
Citrobacter freundii	MGS.hg0767	N-acetylglutamate	49	-0.0619544	0.585107	0.918016
Clostridium neonatale	MGS.hg0779	N-acetylglutamate	36	-0.0216553	0.848789	0.975278
Collinsella sp.	MGS.hg0781	N-acetylglutamate	25	-0.139908	0.215797	0.741652
Streptococcus sp. 343_SSPC	MGS.hg0782	N-acetylglutamate	36	-0.0742723	0.512622	0.89327
Streptococcus vestibularis	MGS.hg0798	N-acetylglutamate	67	-0.0694639	0.540362	0.904267
Rothia sp.	MGS.hg0818	N-acetylglutamate	26	-0.0358305	0.752355	0.957019
Clostridium perfringens	MGS.hg0873	N-acetylglutamate	38	0.339646	0.00205438	0.143254
Clostridium paraputrificum	MGS.hg0889	N-acetylglutamate	55	0.145149	0.198918	0.728467
Klebsiella oxytoca	MGS.hg0907	N-acetylglutamate	42	0.0405105	0.721256	0.948205
Clostridioides difficile	MGS.hg0924	N-acetylglutamate	34	-0.0234289	0.836569	0.974582
Enterobacter cloacae	MGS.hg0948	N-acetylglutamate	10	-0.0459397	0.685739	0.943667
Veillonella sp.	MGS.hg0978	N-acetylglutamate	41	-0.179189	0.111746	0.605617
Klebsiella pneumoniae subsp. pneumoniae	MGS.hg1035	N-acetylglutamate	17	-0.0964435	0.394755	0.837891
Escherichia coli	MGS.hg1036	N-acetylglutamate	75	-0.0458797	0.686128	0.943667
Rothia mucilaginosa	MGS.hg1037	N-acetylglutamate	64	0.171195	0.128927	0.641662
Veillonella sp.	MGS.hg1038	N-acetylglutamate	40	-0.193416	0.0856115	0.564089
Lachnospiraceae sp.	MGS.hg1040	N-acetylglutamate	17	-0.0358837	0.752	0.957019
Bacteroides stercoris	MGS.hg1041	N-acetylglutamate	10	-0.0124029	0.913049	0.98186
Lactococcus lactis subsp. lactis	MGS.hg1045	N-acetylglutamate	16	-0.207232	0.0651185	0.510343
Enterococcus faecium	MGS.hg1049	N-acetylglutamate	33	-0.0897579	0.428487	0.860582
Staphylococcus epidermidis	MGS.hg1050	N-acetylglutamate	20	-0.102627	0.365002	0.825419
Enterococcus gallinarum	MGS.hg1052	N-acetylglutamate	19	-0.0310709	0.784393	0.96378
Streptococcus lutetiensis	MGS.hg1054	N-acetylglutamate	29	0.0347751	0.759426	0.957019
Veillonella seminalis	MGS.hg1055	N-acetylglutamate	48	-0.0189105	0.867769	0.977471
Enterococcus avium	MGS.hg1063	N-acetylglutamate	29	-0.0590931	0.602588	0.922738
Klebsiella pneumoniae subsp. pneumoniae	MGS.hg1065	N-acetylglutamate	20	-0.0421114	0.710718	0.946063
Streptococcus pasteurianus	MGS.hg1073	N-acetylglutamate	51	0.0641564	0.571813	0.911749
Lactobacillus rhamnosus	MGS.hg1081	N-acetylglutamate	23	0.222157	0.0476377	0.470112
Enterococcus casseliflavus	MGS.hg1088	N-acetylglutamate	45	-0.0754236	0.506089	0.892405
Enterobacter cloacae subsp. cloacae	MGS.hg1093	N-acetylglutamate	15	-0.0350793	0.757386	0.957019
Porphyromonas sp.	MGS.hg1110	N-acetylglutamate	12	0.0196218	0.862842	0.977471
Bacteroides sartorii	MGS.hg1126	N-acetylglutamate	15	-0.148063	0.189956	0.723421
Actinomyces ihuae	MGS.ref1183	N-acetylglutamate	11	0.0394681	0.728146	0.952025
Atopobium sp.	MGS.ref1189	N-acetylglutamate	67	0.0159271	0.888484	0.977742
Citrobacter freundii	MGS.ref1199	N-acetylglutamate	14	-0.0931682	0.411079	0.846876
Citrobacter braakii	MGS.ref1201	N-acetylglutamate	27	-0.049349	0.663774	0.93885
Citrobacter freundii	MGS.ref1202	N-acetylglutamate	20	-0.0695794	0.539687	0.904108
Citrobacter sp.	MGS.ref1203	N-acetylglutamate	28	-0.00426591	0.970042	0.994275
Citrobacter sp. S-77	MGS.ref1204	N-acetylglutamate	12	-0.0814115	0.472819	0.882842
Cutibacterium acnes subsp. acnes	MGS.ref1211	N-acetylglutamate	21	-0.0450407	0.691576	0.943992
Enterococcus faecium	MGS.ref1218	N-acetylglutamate	12	-0.0429226	0.705398	0.946063
Enterococcus faecium	MGS.ref1221	N-acetylglutamate	20	-0.112246	0.321543	0.806228
Escherichia coli	MGS.ref1224	N-acetylglutamate	51	-0.128337	0.25658	0.767226
Escherichia coli	MGS.ref1225	N-acetylglutamate	38	0.057104	0.614875	0.928325
Granulicatella sp. 572.rep2_STHE	MGS.ref1230	N-acetylglutamate	16	-0.166044	0.141019	0.663871
Klebsiella pneumoniae	MGS.ref1234	N-acetylglutamate	11	0.0196166	0.862878	0.977471
Megasphaera massiliensis	MGS.ref1241	N-acetylglutamate	20	-0.100562	0.374784	0.829096
Rothia sp. HMSC072E10	MGS.ref1254	N-acetylglutamate	57	0.16142	0.152585	0.680254
Streptococcus sp.	MGS.ref1266	N-acetylglutamate	76	-0.207959	0.0641612	0.510171
Citrobacter koseri	MGS.ref1269	N-acetylglutamate	16	-0.0419933	0.711493	0.946063
Bacteroides vulgatus	MGS.hg0001	N-acetylglutamine	70	0.0330295	0.771163	0.959387
Bacteroides uniformis	MGS.hg0002	N-acetylglutamine	40	-0.0715956	0.527973	0.898062
Blautia wexlerae	MGS.hg0004	N-acetylglutamine	10	0.0505154	0.656322	0.938035
Bacteroides ovatus	MGS.hg0006	N-acetylglutamine	18	0.00805636	0.943457	0.989042
Parabacteroides distasonis	MGS.hg0007	N-acetylglutamine	38	-0.170072	0.131493	0.649089
Bacteroides dorei	MGS.hg0019	N-acetylglutamine	45	0.0749431	0.50881	0.892405
Collinsella aerofaciens	MGS.hg0020	N-acetylglutamine	50	-0.0177522	0.875801	0.977742
Bifidobacterium longum subsp. longum	MGS.hg0021	N-acetylglutamine	80	-0.11198	0.322695	0.806228
Bacteroides xylanisolvens	MGS.hg0023	N-acetylglutamine	15	0.0117232	0.917797	0.983637
Bacteroides caccae	MGS.hg0024	N-acetylglutamine	21	-0.205132	0.0679498	0.518203
Bacteroides thetaiotaomicron	MGS.hg0036	N-acetylglutamine	16	-0.0586854	0.605098	0.924298
Bifidobacterium adolescentis	MGS.hg0038	N-acetylglutamine	43	-0.0340445	0.764332	0.95825
Blautia sp.	MGS.hg0041	N-acetylglutamine	12	-0.0100197	0.92971	0.986007
Akkermansia muciniphila	MGS.hg0048	N-acetylglutamine	33	0.00683966	0.951985	0.989988
Escherichia coli	MGS.hg0050	N-acetylglutamine	80	-0.0157427	0.889767	0.977939
Bacteroides massiliensis	MGS.hg0052	N-acetylglutamine	10	0.0287566	0.800105	0.969143
Bacteroides fragilis	MGS.hg0056	N-acetylglutamine	35	0.120157	0.288394	0.787118
Sutterella wadsworthensis	MGS.hg0077	N-acetylglutamine	14	0.120148	0.288431	0.787118
Phascolarctobacterium faecium	MGS.hg0080	N-acetylglutamine	11	-0.176532	0.117248	0.620385
Flavonifractor plautii	MGS.hg0084	N-acetylglutamine	47	0.0972363	0.390861	0.836993
[Ruminococcus] gnavus	MGS.hg0088	N-acetylglutamine	78	0.0512724	0.651504	0.935286
Bifidobacterium bifidum	MGS.hg0100	N-acetylglutamine	80	-0.00960034	0.932644	0.986956
Bifidobacterium pseudocatenulatum	MGS.hg0101	N-acetylglutamine	67	-0.0158586	0.88896	0.977742
Flavonifractor plautii	MGS.hg0120	N-acetylglutamine	29	-0.135482	0.230821	0.743144
Ruthenibacterium lactatiformans	MGS.hg0124	N-acetylglutamine	15	-0.105337	0.352411	0.820503
Haemophilus parainfluenzae	MGS.hg0129	N-acetylglutamine	13	0.140223	0.214756	0.740865
Streptococcus thermophilus	MGS.hg0131	N-acetylglutamine	80	-0.0472515	0.677256	0.94211
Veillonella parvula	MGS.hg0140	N-acetylglutamine	75	-0.0640684	0.572341	0.911749
Streptococcus salivarius	MGS.hg0143	N-acetylglutamine	71	-0.29199	0.00858703	0.255329
Intestinibacter bartlettii	MGS.hg0183	N-acetylglutamine	61	0.0501784	0.658472	0.938727
Bifidobacterium catenulatum	MGS.hg0185	N-acetylglutamine	73	0.00859506	0.939683	0.988545
Erysipelatoclostridium ramosum	MGS.hg0192	N-acetylglutamine	47	0.0695813	0.539676	0.904108
Veillonella dispar	MGS.hg0201	N-acetylglutamine	68	-0.0702507	0.535773	0.902783
Eggerthella lenta	MGS.hg0202	N-acetylglutamine	52	-0.0895849	0.429381	0.860984
Bifidobacterium breve	MGS.hg0209	N-acetylglutamine	80	-0.231381	0.0389157	0.447248
Akkermansia muciniphila	MGS.hg0213	N-acetylglutamine	26	0.130662	0.24799	0.757767
Tyzzerella nexilis	MGS.hg0219	N-acetylglutamine	29	0.141228	0.211454	0.739572
Megamonas funiformis	MGS.hg0232	N-acetylglutamine	13	-0.100678	0.374229	0.829096
[Clostridium] bolteae	MGS.hg0242	N-acetylglutamine	34	0.0977907	0.388153	0.836218
[Clostridium] innocuum	MGS.hg0284	N-acetylglutamine	65	0.0700819	0.536756	0.902783
Sellimonas intestinalis	MGS.hg0290	N-acetylglutamine	10	0.0745898	0.510816	0.892405
Escherichia coli	MGS.hg0299	N-acetylglutamine	71	0.069889	0.53788	0.903634
Veillonella atypica	MGS.hg0307	N-acetylglutamine	66	-0.00819212	0.942506	0.989042
[Clostridium] symbiosum	MGS.hg0308	N-acetylglutamine	16	-0.182525	0.105125	0.59339
Ruminococcus sp.	MGS.hg0314	N-acetylglutamine	11	0.115717	0.306709	0.802775
Bacteroides uniformis	MGS.hg0323	N-acetylglutamine	11	0.067061	0.554495	0.906809
Klebsiella pneumoniae subsp. pneumoniae	MGS.hg0332	N-acetylglutamine	36	0.0479825	0.672545	0.941047
Streptococcus parasanguinis	MGS.hg0348	N-acetylglutamine	79	-0.107163	0.344079	0.816554
[Clostridium] symbiosum	MGS.hg0350	N-acetylglutamine	17	-0.154794	0.170372	0.705125
[Clostridium] clostridioforme	MGS.hg0373	N-acetylglutamine	33	0.0245755	0.828689	0.973503
Veillonella rogosae	MGS.hg0385	N-acetylglutamine	29	-0.187651	0.0955492	0.580293
Hungatella hathewayi	MGS.hg0394	N-acetylglutamine	21	0.00814892	0.942809	0.989042
Parabacteroides distasonis	MGS.hg0397	N-acetylglutamine	11	-0.0552152	0.626642	0.928765
Bacteroides ovatus	MGS.hg0405	N-acetylglutamine	11	0.0383765	0.735384	0.952691
Clostridiaceae sp.	MGS.hg0415	N-acetylglutamine	35	0.0146608	0.8973	0.979897
Bifidobacterium animalis subsp. lactis	MGS.hg0426	N-acetylglutamine	46	0.0111074	0.922101	0.984347
[Clostridium] aldenense	MGS.hg0430	N-acetylglutamine	25	-0.0177475	0.875834	0.977742
Enterococcus faecalis	MGS.hg0439	N-acetylglutamine	80	0.0158365	0.889114	0.977742
Bifidobacterium longum subsp. infantis	MGS.hg0464	N-acetylglutamine	71	-0.274324	0.0137991	0.29452
Streptococcus salivarius	MGS.hg0476	N-acetylglutamine	53	0.0438942	0.699046	0.946063
Lachnospiraceae sp.	MGS.hg0482	N-acetylglutamine	14	-0.0441736	0.697223	0.945555
Coprococcus sp. HPP0074	MGS.hg0528	N-acetylglutamine	44	-0.0596934	0.598902	0.922303
Bifidobacterium dentium	MGS.hg0537	N-acetylglutamine	48	0.0492447	0.664441	0.93885
[Clostridium] innocuum	MGS.hg0542	N-acetylglutamine	46	0.0351644	0.756815	0.957019
[Clostridium] clostridioforme	MGS.hg0557	N-acetylglutamine	17	-0.054799	0.629248	0.929461
Bacteroides fragilis	MGS.hg0584	N-acetylglutamine	10	-0.0344386	0.761684	0.957851
Blautia sp.	MGS.hg0608	N-acetylglutamine	31	0.0323084	0.776026	0.961503
Clostridia sp.	MGS.hg0610	N-acetylglutamine	18	-0.02166	0.848756	0.975278
Anaerostipes caccae	MGS.hg0636	N-acetylglutamine	13	-0.109018	0.335743	0.811724
Lachnospiraceae sp.	MGS.hg0664	N-acetylglutamine	19	-0.0138564	0.902907	0.980388
Megasphaera micronuciformis	MGS.hg0712	N-acetylglutamine	37	0.216224	0.054056	0.486466
Veillonellales sp.	MGS.hg0713	N-acetylglutamine	15	-0.0451886	0.690614	0.943992
Enterobacter cloacae	MGS.hg0743	N-acetylglutamine	29	-0.264182	0.0178866	0.33005
Klebsiella oxytoca	MGS.hg0760	N-acetylglutamine	52	-0.00986668	0.93078	0.986312
Citrobacter freundii	MGS.hg0767	N-acetylglutamine	49	-0.290412	0.00896926	0.257451
Clostridium neonatale	MGS.hg0779	N-acetylglutamine	36	0.0666748	0.556783	0.906809
Collinsella sp.	MGS.hg0781	N-acetylglutamine	25	-0.118669	0.29445	0.794273
Streptococcus sp. 343_SSPC	MGS.hg0782	N-acetylglutamine	36	-0.277451	0.0127145	0.288713
Streptococcus vestibularis	MGS.hg0798	N-acetylglutamine	67	-0.151291	0.18037	0.71176
Rothia sp.	MGS.hg0818	N-acetylglutamine	26	-0.0121563	0.914772	0.982603
Clostridium perfringens	MGS.hg0873	N-acetylglutamine	38	0.0730555	0.519572	0.8963
Clostridium paraputrificum	MGS.hg0889	N-acetylglutamine	55	-0.056155	0.620775	0.928765
Klebsiella oxytoca	MGS.hg0907	N-acetylglutamine	42	-0.08296	0.464412	0.877043
Clostridioides difficile	MGS.hg0924	N-acetylglutamine	34	-0.104336	0.357031	0.822635
Enterobacter cloacae	MGS.hg0948	N-acetylglutamine	10	0.135204	0.231786	0.743144
Veillonella sp.	MGS.hg0978	N-acetylglutamine	41	0.0183001	0.872	0.977742
Klebsiella pneumoniae subsp. pneumoniae	MGS.hg1035	N-acetylglutamine	17	0.146141	0.195833	0.727458
Escherichia coli	MGS.hg1036	N-acetylglutamine	75	-0.030856	0.785849	0.96408
Rothia mucilaginosa	MGS.hg1037	N-acetylglutamine	64	0.125369	0.267832	0.776088
Veillonella sp.	MGS.hg1038	N-acetylglutamine	40	-0.144413	0.201231	0.730523
Lachnospiraceae sp.	MGS.hg1040	N-acetylglutamine	17	-0.118545	0.294955	0.794273
Bacteroides stercoris	MGS.hg1041	N-acetylglutamine	10	-0.0176069	0.87681	0.977742
Lactococcus lactis subsp. lactis	MGS.hg1045	N-acetylglutamine	16	-0.278217	0.0124604	0.287192
Enterococcus faecium	MGS.hg1049	N-acetylglutamine	33	-0.112861	0.31888	0.805647
Staphylococcus epidermidis	MGS.hg1050	N-acetylglutamine	20	-0.108375	0.338618	0.8127
Enterococcus gallinarum	MGS.hg1052	N-acetylglutamine	19	0.0630607	0.57841	0.914599
Streptococcus lutetiensis	MGS.hg1054	N-acetylglutamine	29	-0.0259143	0.81951	0.97207
Veillonella seminalis	MGS.hg1055	N-acetylglutamine	48	-0.102227	0.366885	0.825419
Enterococcus avium	MGS.hg1063	N-acetylglutamine	29	-0.0236265	0.835209	0.974096
Klebsiella pneumoniae subsp. pneumoniae	MGS.hg1065	N-acetylglutamine	20	0.00957335	0.932833	0.986956
Streptococcus pasteurianus	MGS.hg1073	N-acetylglutamine	51	0.0313375	0.782589	0.96359
Lactobacillus rhamnosus	MGS.hg1081	N-acetylglutamine	23	0.220424	0.0494442	0.480493
Enterococcus casseliflavus	MGS.hg1088	N-acetylglutamine	45	-0.254255	0.0228533	0.368558
Enterobacter cloacae subsp. cloacae	MGS.hg1093	N-acetylglutamine	15	-0.171183	0.128953	0.641662
Porphyromonas sp.	MGS.hg1110	N-acetylglutamine	12	0.0686941	0.54487	0.905925
Bacteroides sartorii	MGS.hg1126	N-acetylglutamine	15	-0.126304	0.264251	0.773176
Actinomyces ihuae	MGS.ref1183	N-acetylglutamine	11	-0.0307795	0.786367	0.96408
Atopobium sp.	MGS.ref1189	N-acetylglutamine	67	0.0533789	0.638172	0.931944
Citrobacter freundii	MGS.ref1199	N-acetylglutamine	14	-0.24596	0.0278631	0.387334
Citrobacter braakii	MGS.ref1201	N-acetylglutamine	27	-0.218966	0.0510071	0.483551
Citrobacter freundii	MGS.ref1202	N-acetylglutamine	20	-0.0828611	0.464946	0.877043
Citrobacter sp.	MGS.ref1203	N-acetylglutamine	28	-0.0815303	0.472172	0.882842
Citrobacter sp. S-77	MGS.ref1204	N-acetylglutamine	12	-0.148616	0.188289	0.721604
Cutibacterium acnes subsp. acnes	MGS.ref1211	N-acetylglutamine	21	0.149982	0.184212	0.715164
Enterococcus faecium	MGS.ref1218	N-acetylglutamine	12	-0.0692319	0.541719	0.904567
Enterococcus faecium	MGS.ref1221	N-acetylglutamine	20	-0.162416	0.150037	0.678289
Escherichia coli	MGS.ref1224	N-acetylglutamine	51	-0.0788781	0.486749	0.889334
Escherichia coli	MGS.ref1225	N-acetylglutamine	38	-0.0197658	0.861846	0.977471
Granulicatella sp. 572.rep2_STHE	MGS.ref1230	N-acetylglutamine	16	-0.158916	0.159135	0.689058
Klebsiella pneumoniae	MGS.ref1234	N-acetylglutamine	11	0.143912	0.202816	0.732404
Megasphaera massiliensis	MGS.ref1241	N-acetylglutamine	20	-0.0237407	0.834424	0.974096
Rothia sp. HMSC072E10	MGS.ref1254	N-acetylglutamine	57	0.10574	0.35056	0.820503
Streptococcus sp.	MGS.ref1266	N-acetylglutamine	76	0.0514861	0.650146	0.934972
Citrobacter koseri	MGS.ref1269	N-acetylglutamine	16	0.277789	0.0126018	0.288308
Bacteroides vulgatus	MGS.hg0001	N-acetylhistidine	70	-0.0757413	0.504294	0.892405
Bacteroides uniformis	MGS.hg0002	N-acetylhistidine	40	-0.0482132	0.671061	0.941047
Blautia wexlerae	MGS.hg0004	N-acetylhistidine	10	-0.100712	0.374065	0.829096
Bacteroides ovatus	MGS.hg0006	N-acetylhistidine	18	0.0227474	0.84126	0.974976
Parabacteroides distasonis	MGS.hg0007	N-acetylhistidine	38	-0.0850097	0.45341	0.872698
Bacteroides dorei	MGS.hg0019	N-acetylhistidine	45	0.0074689	0.947574	0.989042
Collinsella aerofaciens	MGS.hg0020	N-acetylhistidine	50	-0.000710483	0.995009	0.9992
Bifidobacterium longum subsp. longum	MGS.hg0021	N-acetylhistidine	80	0.0494609	0.663058	0.93885
Bacteroides xylanisolvens	MGS.hg0023	N-acetylhistidine	15	0.125893	0.265823	0.775082
Bacteroides caccae	MGS.hg0024	N-acetylhistidine	21	-0.151781	0.178945	0.710738
Bacteroides thetaiotaomicron	MGS.hg0036	N-acetylhistidine	16	-0.0336383	0.767063	0.95825
Bifidobacterium adolescentis	MGS.hg0038	N-acetylhistidine	43	-0.189845	0.0916648	0.575225
Blautia sp.	MGS.hg0041	N-acetylhistidine	12	-0.0547712	0.629422	0.929461
Akkermansia muciniphila	MGS.hg0048	N-acetylhistidine	33	0.0741375	0.513389	0.893602
Escherichia coli	MGS.hg0050	N-acetylhistidine	80	0.218519	0.051495	0.483551
Bacteroides massiliensis	MGS.hg0052	N-acetylhistidine	10	0.000163196	0.998854	0.99957
Bacteroides fragilis	MGS.hg0056	N-acetylhistidine	35	-0.0168307	0.882201	0.977742
Sutterella wadsworthensis	MGS.hg0077	N-acetylhistidine	14	0.197735	0.0787202	0.545943
Phascolarctobacterium faecium	MGS.hg0080	N-acetylhistidine	11	-0.126392	0.263918	0.772564
Flavonifractor plautii	MGS.hg0084	N-acetylhistidine	47	-0.0110607	0.922428	0.984347
[Ruminococcus] gnavus	MGS.hg0088	N-acetylhistidine	78	0.176911	0.11645	0.619206
Bifidobacterium bifidum	MGS.hg0100	N-acetylhistidine	80	0.0592827	0.601423	0.922738
Bifidobacterium pseudocatenulatum	MGS.hg0101	N-acetylhistidine	67	-0.0759475	0.503131	0.892258
Flavonifractor plautii	MGS.hg0120	N-acetylhistidine	29	-0.0909272	0.422471	0.855752
Ruthenibacterium lactatiformans	MGS.hg0124	N-acetylhistidine	15	-0.156979	0.164346	0.695791
Haemophilus parainfluenzae	MGS.hg0129	N-acetylhistidine	13	0.0819631	0.469815	0.880549
Streptococcus thermophilus	MGS.hg0131	N-acetylhistidine	80	0.0570089	0.615466	0.928325
Veillonella parvula	MGS.hg0140	N-acetylhistidine	75	0.16617	0.140712	0.66314
Streptococcus salivarius	MGS.hg0143	N-acetylhistidine	71	-0.121393	0.283424	0.787118
Intestinibacter bartlettii	MGS.hg0183	N-acetylhistidine	61	-0.0551753	0.626892	0.928765
Bifidobacterium catenulatum	MGS.hg0185	N-acetylhistidine	73	-0.0977817	0.388197	0.836218
Erysipelatoclostridium ramosum	MGS.hg0192	N-acetylhistidine	47	-0.100299	0.376037	0.829096
Veillonella dispar	MGS.hg0201	N-acetylhistidine	68	0.127664	0.259103	0.769027
Eggerthella lenta	MGS.hg0202	N-acetylhistidine	52	0.0749104	0.508995	0.892405
Bifidobacterium breve	MGS.hg0209	N-acetylhistidine	80	-0.12534	0.267946	0.776088
Akkermansia muciniphila	MGS.hg0213	N-acetylhistidine	26	0.149787	0.184792	0.716517
Tyzzerella nexilis	MGS.hg0219	N-acetylhistidine	29	-0.210829	0.0604916	0.498322
Megamonas funiformis	MGS.hg0232	N-acetylhistidine	13	-0.247094	0.0271278	0.386472
[Clostridium] bolteae	MGS.hg0242	N-acetylhistidine	34	0.0400335	0.724406	0.949905
[Clostridium] innocuum	MGS.hg0284	N-acetylhistidine	65	0.00373944	0.973738	0.99539
Sellimonas intestinalis	MGS.hg0290	N-acetylhistidine	10	0.0827404	0.465599	0.877043
Escherichia coli	MGS.hg0299	N-acetylhistidine	71	0.0910392	0.421898	0.855752
Veillonella atypica	MGS.hg0307	N-acetylhistidine	66	0.137486	0.22393	0.743144
[Clostridium] symbiosum	MGS.hg0308	N-acetylhistidine	16	-0.234981	0.0358934	0.436031
Ruminococcus sp.	MGS.hg0314	N-acetylhistidine	11	-0.0219659	0.846646	0.974976
Bacteroides uniformis	MGS.hg0323	N-acetylhistidine	11	-0.123925	0.273427	0.778709
Klebsiella pneumoniae subsp. pneumoniae	MGS.hg0332	N-acetylhistidine	36	0.0011938	0.991615	0.998771
Streptococcus parasanguinis	MGS.hg0348	N-acetylhistidine	79	0.00103141	0.992755	0.998771
[Clostridium] symbiosum	MGS.hg0350	N-acetylhistidine	17	-0.205143	0.0679339	0.518203
[Clostridium] clostridioforme	MGS.hg0373	N-acetylhistidine	33	-0.102123	0.367376	0.825419
Veillonella rogosae	MGS.hg0385	N-acetylhistidine	29	0.0342577	0.762899	0.958103
Hungatella hathewayi	MGS.hg0394	N-acetylhistidine	21	0.0410122	0.717948	0.946287
Parabacteroides distasonis	MGS.hg0397	N-acetylhistidine	11	-0.00638224	0.955193	0.99067
Bacteroides ovatus	MGS.hg0405	N-acetylhistidine	11	-0.0105718	0.925847	0.985281
Clostridiaceae sp.	MGS.hg0415	N-acetylhistidine	35	-0.0221049	0.845687	0.974976
Bifidobacterium animalis subsp. lactis	MGS.hg0426	N-acetylhistidine	46	-0.160645	0.154592	0.681214
[Clostridium] aldenense	MGS.hg0430	N-acetylhistidine	25	-0.12396	0.27329	0.778709
Enterococcus faecalis	MGS.hg0439	N-acetylhistidine	80	0.0541022	0.63362	0.930667
Bifidobacterium longum subsp. infantis	MGS.hg0464	N-acetylhistidine	71	-0.183509	0.10323	0.590897
Streptococcus salivarius	MGS.hg0476	N-acetylhistidine	53	-0.0647814	0.568065	0.910323
Lachnospiraceae sp.	MGS.hg0482	N-acetylhistidine	14	-0.261168	0.0192856	0.34261
Coprococcus sp. HPP0074	MGS.hg0528	N-acetylhistidine	44	-0.171866	0.127411	0.638082
Bifidobacterium dentium	MGS.hg0537	N-acetylhistidine	48	-0.124487	0.271243	0.777384
[Clostridium] innocuum	MGS.hg0542	N-acetylhistidine	46	-0.0117952	0.917294	0.983268
[Clostridium] clostridioforme	MGS.hg0557	N-acetylhistidine	17	-0.0737335	0.515693	0.894897
Bacteroides fragilis	MGS.hg0584	N-acetylhistidine	10	0.108627	0.337486	0.812589
Blautia sp.	MGS.hg0608	N-acetylhistidine	31	0.210413	0.0610132	0.499053
Clostridia sp.	MGS.hg0610	N-acetylhistidine	18	-0.0489574	0.666283	0.939536
Anaerostipes caccae	MGS.hg0636	N-acetylhistidine	13	-0.160131	0.155932	0.683676
Lachnospiraceae sp.	MGS.hg0664	N-acetylhistidine	19	-0.27191	0.0146906	0.302436
Megasphaera micronuciformis	MGS.hg0712	N-acetylhistidine	37	0.156136	0.166652	0.698903
Veillonellales sp.	MGS.hg0713	N-acetylhistidine	15	0.0542885	0.632449	0.930667
Enterobacter cloacae	MGS.hg0743	N-acetylhistidine	29	-0.14776	0.190874	0.724238
Klebsiella oxytoca	MGS.hg0760	N-acetylhistidine	52	-0.053083	0.640037	0.931944
Citrobacter freundii	MGS.hg0767	N-acetylhistidine	49	-0.0777268	0.493151	0.890233
Clostridium neonatale	MGS.hg0779	N-acetylhistidine	36	-0.0109624	0.923115	0.984727
Collinsella sp.	MGS.hg0781	N-acetylhistidine	25	-0.169379	0.133095	0.651499
Streptococcus sp. 343_SSPC	MGS.hg0782	N-acetylhistidine	36	-0.0924103	0.414912	0.849714
Streptococcus vestibularis	MGS.hg0798	N-acetylhistidine	67	0.0600203	0.596898	0.921736
Rothia sp.	MGS.hg0818	N-acetylhistidine	26	-0.037915	0.738451	0.954828
Clostridium perfringens	MGS.hg0873	N-acetylhistidine	38	0.150275	0.183348	0.713148
Clostridium paraputrificum	MGS.hg0889	N-acetylhistidine	55	-0.151339	0.18023	0.711735
Klebsiella oxytoca	MGS.hg0907	N-acetylhistidine	42	-0.00219545	0.98458	0.997527
Clostridioides difficile	MGS.hg0924	N-acetylhistidine	34	-0.0747145	0.510107	0.892405
Enterobacter cloacae	MGS.hg0948	N-acetylhistidine	10	0.0943273	0.405257	0.842323
Veillonella sp.	MGS.hg0978	N-acetylhistidine	41	0.0728922	0.520508	0.89681
Klebsiella pneumoniae subsp. pneumoniae	MGS.hg1035	N-acetylhistidine	17	0.0554804	0.624984	0.928765
Escherichia coli	MGS.hg1036	N-acetylhistidine	75	0.176791	0.116704	0.62002
Rothia mucilaginosa	MGS.hg1037	N-acetylhistidine	64	0.111168	0.326239	0.807134
Veillonella sp.	MGS.hg1038	N-acetylhistidine	40	0.14365	0.203649	0.732404
Lachnospiraceae sp.	MGS.hg1040	N-acetylhistidine	17	-0.187349	0.0960934	0.580496
Bacteroides stercoris	MGS.hg1041	N-acetylhistidine	10	0.0103222	0.927593	0.985458
Lactococcus lactis subsp. lactis	MGS.hg1045	N-acetylhistidine	16	-0.231592	0.0387327	0.447248
Enterococcus faecium	MGS.hg1049	N-acetylhistidine	33	0.0673906	0.552546	0.906809
Staphylococcus epidermidis	MGS.hg1050	N-acetylhistidine	20	0.0416644	0.713655	0.946063
Enterococcus gallinarum	MGS.hg1052	N-acetylhistidine	19	-0.109172	0.335054	0.810833
Streptococcus lutetiensis	MGS.hg1054	N-acetylhistidine	29	-0.223819	0.0459574	0.470112
Veillonella seminalis	MGS.hg1055	N-acetylhistidine	48	-0.267836	0.0163079	0.314003
Enterococcus avium	MGS.hg1063	N-acetylhistidine	29	-0.0437344	0.700089	0.946063
Klebsiella pneumoniae subsp. pneumoniae	MGS.hg1065	N-acetylhistidine	20	0.0332945	0.769377	0.958789
Streptococcus pasteurianus	MGS.hg1073	N-acetylhistidine	51	-0.0806099	0.477204	0.886186
Lactobacillus rhamnosus	MGS.hg1081	N-acetylhistidine	23	0.157229	0.163666	0.695791
Enterococcus casseliflavus	MGS.hg1088	N-acetylhistidine	45	-0.0171417	0.88004	0.977742
Enterobacter cloacae subsp. cloacae	MGS.hg1093	N-acetylhistidine	15	-0.223523	0.0462529	0.470112
Porphyromonas sp.	MGS.hg1110	N-acetylhistidine	12	0.00392436	0.97244	0.994906
Bacteroides sartorii	MGS.hg1126	N-acetylhistidine	15	0.0114636	0.919612	0.98377
Actinomyces ihuae	MGS.ref1183	N-acetylhistidine	11	-0.0786621	0.487947	0.890047
Atopobium sp.	MGS.ref1189	N-acetylhistidine	67	-0.00312435	0.978057	0.996548
Citrobacter freundii	MGS.ref1199	N-acetylhistidine	14	-0.200832	0.0740553	0.534508
Citrobacter braakii	MGS.ref1201	N-acetylhistidine	27	-0.198092	0.0781705	0.545943
Citrobacter freundii	MGS.ref1202	N-acetylhistidine	20	-0.0235065	0.836034	0.974463
Citrobacter sp.	MGS.ref1203	N-acetylhistidine	28	-0.0540808	0.633754	0.930667
Citrobacter sp. S-77	MGS.ref1204	N-acetylhistidine	12	0.0143956	0.899148	0.980027
Cutibacterium acnes subsp. acnes	MGS.ref1211	N-acetylhistidine	21	0.115131	0.309181	0.802775
Enterococcus faecium	MGS.ref1218	N-acetylhistidine	12	-0.024848	0.826819	0.973417
Enterococcus faecium	MGS.ref1221	N-acetylhistidine	20	0.000554909	0.996102	0.999356
Escherichia coli	MGS.ref1224	N-acetylhistidine	51	0.152501	0.176871	0.710738
Escherichia coli	MGS.ref1225	N-acetylhistidine	38	0.120785	0.28586	0.787118
Granulicatella sp. 572.rep2_STHE	MGS.ref1230	N-acetylhistidine	16	-0.089154	0.431613	0.862391
Klebsiella pneumoniae	MGS.ref1234	N-acetylhistidine	11	0.00438535	0.969204	0.994275
Megasphaera massiliensis	MGS.ref1241	N-acetylhistidine	20	-0.0218418	0.847501	0.975278
Rothia sp. HMSC072E10	MGS.ref1254	N-acetylhistidine	57	0.0703899	0.534963	0.902422
Streptococcus sp.	MGS.ref1266	N-acetylhistidine	76	0.136307	0.227967	0.743144
Citrobacter koseri	MGS.ref1269	N-acetylhistidine	16	-0.0415739	0.71425	0.946063
Bacteroides vulgatus	MGS.hg0001	N-acetylcarnosine	70	-0.0047629	0.966554	0.993651
Bacteroides uniformis	MGS.hg0002	N-acetylcarnosine	40	0.0272794	0.810176	0.970909
Blautia wexlerae	MGS.hg0004	N-acetylcarnosine	10	-0.130679	0.247928	0.757767
Bacteroides ovatus	MGS.hg0006	N-acetylcarnosine	18	-0.135463	0.230885	0.743144
Parabacteroides distasonis	MGS.hg0007	N-acetylcarnosine	38	0.0133715	0.906288	0.981576
Bacteroides dorei	MGS.hg0019	N-acetylcarnosine	45	0.187907	0.0950884	0.580293
Collinsella aerofaciens	MGS.hg0020	N-acetylcarnosine	50	-0.124367	0.271708	0.777384
Bifidobacterium longum subsp. longum	MGS.hg0021	N-acetylcarnosine	80	0.0956006	0.398919	0.839273
Bacteroides xylanisolvens	MGS.hg0023	N-acetylcarnosine	15	-0.203182	0.0706661	0.522828
Bacteroides caccae	MGS.hg0024	N-acetylcarnosine	21	-0.168037	0.136243	0.658896
Bacteroides thetaiotaomicron	MGS.hg0036	N-acetylcarnosine	16	-0.0146595	0.897308	0.979897
Bifidobacterium adolescentis	MGS.hg0038	N-acetylcarnosine	43	0.0390571	0.730868	0.95242
Blautia sp.	MGS.hg0041	N-acetylcarnosine	12	0.139156	0.2183	0.743144
Akkermansia muciniphila	MGS.hg0048	N-acetylcarnosine	33	0.0808005	0.476159	0.885744
Escherichia coli	MGS.hg0050	N-acetylcarnosine	80	0.0652151	0.565471	0.909909
Bacteroides massiliensis	MGS.hg0052	N-acetylcarnosine	10	0.0630799	0.578294	0.914599
Bacteroides fragilis	MGS.hg0056	N-acetylcarnosine	35	0.0550373	0.627755	0.929119
Sutterella wadsworthensis	MGS.hg0077	N-acetylcarnosine	14	0.0324257	0.775235	0.96146
Phascolarctobacterium faecium	MGS.hg0080	N-acetylcarnosine	11	-0.0531346	0.639712	0.931944
Flavonifractor plautii	MGS.hg0084	N-acetylcarnosine	47	-0.0478419	0.67345	0.941203
[Ruminococcus] gnavus	MGS.hg0088	N-acetylcarnosine	78	-0.0546723	0.630041	0.930061
Bifidobacterium bifidum	MGS.hg0100	N-acetylcarnosine	80	-0.00797074	0.944057	0.989042
Bifidobacterium pseudocatenulatum	MGS.hg0101	N-acetylcarnosine	67	0.0276184	0.807862	0.969935
Flavonifractor plautii	MGS.hg0120	N-acetylcarnosine	29	-0.172286	0.126469	0.636403
Ruthenibacterium lactatiformans	MGS.hg0124	N-acetylcarnosine	15	-0.392849	0.000312743	0.0605939
Haemophilus parainfluenzae	MGS.hg0129	N-acetylcarnosine	13	0.212039	0.0589965	0.495318
Streptococcus thermophilus	MGS.hg0131	N-acetylcarnosine	80	-0.252141	0.0240511	0.375887
Veillonella parvula	MGS.hg0140	N-acetylcarnosine	75	0.254321	0.0228173	0.368558
Streptococcus salivarius	MGS.hg0143	N-acetylcarnosine	71	-0.156578	0.165439	0.696823
Intestinibacter bartlettii	MGS.hg0183	N-acetylcarnosine	61	0.0829444	0.464496	0.877043
Bifidobacterium catenulatum	MGS.hg0185	N-acetylcarnosine	73	0.000821497	0.99423	0.999064
Erysipelatoclostridium ramosum	MGS.hg0192	N-acetylcarnosine	47	-0.00150289	0.989444	0.998404
Veillonella dispar	MGS.hg0201	N-acetylcarnosine	68	0.103068	0.362936	0.824677
Eggerthella lenta	MGS.hg0202	N-acetylcarnosine	52	-0.202011	0.0723386	0.5316
Bifidobacterium breve	MGS.hg0209	N-acetylcarnosine	80	0.0853352	0.451676	0.872698
Akkermansia muciniphila	MGS.hg0213	N-acetylcarnosine	26	0.298057	0.00724704	0.242874
Tyzzerella nexilis	MGS.hg0219	N-acetylcarnosine	29	-0.0073797	0.948199	0.989042
Megamonas funiformis	MGS.hg0232	N-acetylcarnosine	13	0.0292922	0.796462	0.968058
[Clostridium] bolteae	MGS.hg0242	N-acetylcarnosine	34	0.0454373	0.688999	0.943992
[Clostridium] innocuum	MGS.hg0284	N-acetylcarnosine	65	0.0309461	0.785238	0.96408
Sellimonas intestinalis	MGS.hg0290	N-acetylcarnosine	10	0.0201578	0.859133	0.977471
Escherichia coli	MGS.hg0299	N-acetylcarnosine	71	-0.00546259	0.961644	0.992969
Veillonella atypica	MGS.hg0307	N-acetylcarnosine	66	0.1468	0.193805	0.724238
[Clostridium] symbiosum	MGS.hg0308	N-acetylcarnosine	16	-0.356082	0.00118811	0.124852
Ruminococcus sp.	MGS.hg0314	N-acetylcarnosine	11	0.0792379	0.484758	0.888224
Bacteroides uniformis	MGS.hg0323	N-acetylcarnosine	11	0.0191236	0.866292	0.977471
Klebsiella pneumoniae subsp. pneumoniae	MGS.hg0332	N-acetylcarnosine	36	0.00734085	0.948472	0.989042
Streptococcus parasanguinis	MGS.hg0348	N-acetylcarnosine	79	-0.0592008	0.601926	0.922738
[Clostridium] symbiosum	MGS.hg0350	N-acetylcarnosine	17	-0.341854	0.00191192	0.140887
[Clostridium] clostridioforme	MGS.hg0373	N-acetylcarnosine	33	0.0553458	0.625826	0.928765
Veillonella rogosae	MGS.hg0385	N-acetylcarnosine	29	0.165384	0.142628	0.666625
Hungatella hathewayi	MGS.hg0394	N-acetylcarnosine	21	-0.181176	0.107763	0.598993
Parabacteroides distasonis	MGS.hg0397	N-acetylcarnosine	11	0.00197691	0.986115	0.997773
Bacteroides ovatus	MGS.hg0405	N-acetylcarnosine	11	-0.151093	0.180949	0.71176
Clostridiaceae sp.	MGS.hg0415	N-acetylcarnosine	35	-0.00189141	0.986715	0.997773
Bifidobacterium animalis subsp. lactis	MGS.hg0426	N-acetylcarnosine	46	-0.143872	0.202941	0.732404
[Clostridium] aldenense	MGS.hg0430	N-acetylcarnosine	25	-0.0269862	0.812179	0.970909
Enterococcus faecalis	MGS.hg0439	N-acetylcarnosine	80	0.189945	0.0914913	0.574717
Bifidobacterium longum subsp. infantis	MGS.hg0464	N-acetylcarnosine	71	0.10988	0.33191	0.810813
Streptococcus salivarius	MGS.hg0476	N-acetylcarnosine	53	-0.0177838	0.875582	0.977742
Lachnospiraceae sp.	MGS.hg0482	N-acetylcarnosine	14	-0.138694	0.219849	0.743144
Coprococcus sp. HPP0074	MGS.hg0528	N-acetylcarnosine	44	0.195725	0.0818705	0.555002
Bifidobacterium dentium	MGS.hg0537	N-acetylcarnosine	48	-0.0173133	0.878848	0.977742
[Clostridium] innocuum	MGS.hg0542	N-acetylcarnosine	46	-0.0683353	0.546978	0.906094
[Clostridium] clostridioforme	MGS.hg0557	N-acetylcarnosine	17	-0.127199	0.260856	0.769027
Bacteroides fragilis	MGS.hg0584	N-acetylcarnosine	10	-0.30571	0.00582155	0.222448
Blautia sp.	MGS.hg0608	N-acetylcarnosine	31	-0.0216864	0.848574	0.975278
Clostridia sp.	MGS.hg0610	N-acetylcarnosine	18	-0.0566234	0.617861	0.928664
Anaerostipes caccae	MGS.hg0636	N-acetylcarnosine	13	-0.314092	0.00454985	0.197415
Lachnospiraceae sp.	MGS.hg0664	N-acetylcarnosine	19	-0.117412	0.299631	0.798088
Megasphaera micronuciformis	MGS.hg0712	N-acetylcarnosine	37	0.236935	0.0343375	0.430956
Veillonellales sp.	MGS.hg0713	N-acetylcarnosine	15	0.102691	0.364705	0.825419
Enterobacter cloacae	MGS.hg0743	N-acetylcarnosine	29	-0.149193	0.186558	0.720277
Klebsiella oxytoca	MGS.hg0760	N-acetylcarnosine	52	-0.155227	0.169165	0.702272
Citrobacter freundii	MGS.hg0767	N-acetylcarnosine	49	-0.349826	0.0014685	0.127936
Clostridium neonatale	MGS.hg0779	N-acetylcarnosine	36	0.245806	0.0279638	0.387865
Collinsella sp.	MGS.hg0781	N-acetylcarnosine	25	-0.255193	0.0223388	0.367375
Streptococcus sp. 343_SSPC	MGS.hg0782	N-acetylcarnosine	36	-0.0878257	0.438533	0.867551
Streptococcus vestibularis	MGS.hg0798	N-acetylcarnosine	67	0.0168228	0.882256	0.977742
Rothia sp.	MGS.hg0818	N-acetylcarnosine	26	-0.0578177	0.610455	0.926767
Clostridium perfringens	MGS.hg0873	N-acetylcarnosine	38	0.31773	0.00407933	0.188853
Clostridium paraputrificum	MGS.hg0889	N-acetylcarnosine	55	0.0422659	0.709704	0.946063
Klebsiella oxytoca	MGS.hg0907	N-acetylcarnosine	42	-0.181806	0.106524	0.597693
Clostridioides difficile	MGS.hg0924	N-acetylcarnosine	34	-0.0441625	0.697295	0.945555
Enterobacter cloacae	MGS.hg0948	N-acetylcarnosine	10	-0.00500267	0.964871	0.993651
Veillonella sp.	MGS.hg0978	N-acetylcarnosine	41	0.191032	0.0896164	0.569443
Klebsiella pneumoniae subsp. pneumoniae	MGS.hg1035	N-acetylcarnosine	17	-0.0334628	0.768244	0.958437
Escherichia coli	MGS.hg1036	N-acetylcarnosine	75	0.0241083	0.831898	0.974004
Rothia mucilaginosa	MGS.hg1037	N-acetylcarnosine	64	-0.0612206	0.589568	0.919809
Veillonella sp.	MGS.hg1038	N-acetylcarnosine	40	0.243191	0.0297292	0.403066
Lachnospiraceae sp.	MGS.hg1040	N-acetylcarnosine	17	0.0452811	0.690013	0.943992
Bacteroides stercoris	MGS.hg1041	N-acetylcarnosine	10	0.0408622	0.718936	0.947011
Lactococcus lactis subsp. lactis	MGS.hg1045	N-acetylcarnosine	16	-0.305741	0.00581617	0.222448
Enterococcus faecium	MGS.hg1049	N-acetylcarnosine	33	0.216649	0.053574	0.486466
Staphylococcus epidermidis	MGS.hg1050	N-acetylcarnosine	20	0.25001	0.025312	0.379834
Enterococcus gallinarum	MGS.hg1052	N-acetylcarnosine	19	0.135248	0.231633	0.743144
Streptococcus lutetiensis	MGS.hg1054	N-acetylcarnosine	29	-0.0868167	0.443832	0.871914
Veillonella seminalis	MGS.hg1055	N-acetylcarnosine	48	-0.21475	0.055756	0.488096
Enterococcus avium	MGS.hg1063	N-acetylcarnosine	29	0.0788197	0.487073	0.889404
Klebsiella pneumoniae subsp. pneumoniae	MGS.hg1065	N-acetylcarnosine	20	0.078937	0.486423	0.889334
Streptococcus pasteurianus	MGS.hg1073	N-acetylcarnosine	51	0.158869	0.159261	0.689058
Lactobacillus rhamnosus	MGS.hg1081	N-acetylcarnosine	23	0.227671	0.0422489	0.458801
Enterococcus casseliflavus	MGS.hg1088	N-acetylcarnosine	45	0.00656048	0.953943	0.990363
Enterobacter cloacae subsp. cloacae	MGS.hg1093	N-acetylcarnosine	15	0.062643	0.580934	0.916021
Porphyromonas sp.	MGS.hg1110	N-acetylcarnosine	12	0.0178271	0.875282	0.977742
Bacteroides sartorii	MGS.hg1126	N-acetylcarnosine	15	0.100385	0.375629	0.829096
Actinomyces ihuae	MGS.ref1183	N-acetylcarnosine	11	-0.0126684	0.911196	0.98186
Atopobium sp.	MGS.ref1189	N-acetylcarnosine	67	0.0419964	0.711473	0.946063
Citrobacter freundii	MGS.ref1199	N-acetylcarnosine	14	-0.10645	0.347315	0.817622
Citrobacter braakii	MGS.ref1201	N-acetylcarnosine	27	-0.073334	0.517976	0.895438
Citrobacter freundii	MGS.ref1202	N-acetylcarnosine	20	-0.07989	0.481159	0.887043
Citrobacter sp.	MGS.ref1203	N-acetylcarnosine	28	-0.168947	0.134103	0.653649
Citrobacter sp. S-77	MGS.ref1204	N-acetylcarnosine	12	-0.0981363	0.38647	0.836218
Cutibacterium acnes subsp. acnes	MGS.ref1211	N-acetylcarnosine	21	0.212855	0.0580056	0.492006
Enterococcus faecium	MGS.ref1218	N-acetylcarnosine	12	-0.0250784	0.825238	0.97258
Enterococcus faecium	MGS.ref1221	N-acetylcarnosine	20	0.14485	0.199856	0.730419
Escherichia coli	MGS.ref1224	N-acetylcarnosine	51	-0.0746949	0.510219	0.892405
Escherichia coli	MGS.ref1225	N-acetylcarnosine	38	0.0174457	0.877929	0.977742
Granulicatella sp. 572.rep2_STHE	MGS.ref1230	N-acetylcarnosine	16	-0.0209694	0.853524	0.976222
Klebsiella pneumoniae	MGS.ref1234	N-acetylcarnosine	11	-0.0119825	0.915986	0.98312
Megasphaera massiliensis	MGS.ref1241	N-acetylcarnosine	20	-0.24569	0.0280406	0.388062
Rothia sp. HMSC072E10	MGS.ref1254	N-acetylcarnosine	57	-0.0764898	0.500078	0.891788
Streptococcus sp.	MGS.ref1266	N-acetylcarnosine	76	0.143035	0.205611	0.733902
Citrobacter koseri	MGS.ref1269	N-acetylcarnosine	16	-0.00373404	0.973776	0.99539
Bacteroides vulgatus	MGS.hg0001	N2-acetyllysine	70	-0.103757	0.359718	0.822642
Bacteroides uniformis	MGS.hg0002	N2-acetyllysine	40	-0.0461959	0.684079	0.943667
Blautia wexlerae	MGS.hg0004	N2-acetyllysine	10	0.041717	0.713309	0.946063
Bacteroides ovatus	MGS.hg0006	N2-acetyllysine	18	-0.113577	0.315802	0.802775
Parabacteroides distasonis	MGS.hg0007	N2-acetyllysine	38	-0.0818035	0.470683	0.881909
Bacteroides dorei	MGS.hg0019	N2-acetyllysine	45	-0.195416	0.0823636	0.55613
Collinsella aerofaciens	MGS.hg0020	N2-acetyllysine	50	0.0466029	0.681445	0.943667
Bifidobacterium longum subsp. longum	MGS.hg0021	N2-acetyllysine	80	-0.0643694	0.570534	0.911678
Bacteroides xylanisolvens	MGS.hg0023	N2-acetyllysine	15	-0.102002	0.367947	0.825419
Bacteroides caccae	MGS.hg0024	N2-acetyllysine	21	0.0561873	0.620575	0.928765
Bacteroides thetaiotaomicron	MGS.hg0036	N2-acetyllysine	16	-0.13212	0.242705	0.752286
Bifidobacterium adolescentis	MGS.hg0038	N2-acetyllysine	43	0.0271631	0.81097	0.970909
Blautia sp.	MGS.hg0041	N2-acetyllysine	12	-0.0109052	0.923515	0.984727
Akkermansia muciniphila	MGS.hg0048	N2-acetyllysine	33	0.0350736	0.757424	0.957019
Escherichia coli	MGS.hg0050	N2-acetyllysine	80	-0.188068	0.0947999	0.580293
Bacteroides massiliensis	MGS.hg0052	N2-acetyllysine	10	-0.0773549	0.495228	0.890233
Bacteroides fragilis	MGS.hg0056	N2-acetyllysine	35	-0.260656	0.0195323	0.345015
Sutterella wadsworthensis	MGS.hg0077	N2-acetyllysine	14	-0.382443	0.000463647	0.0701124
Phascolarctobacterium faecium	MGS.hg0080	N2-acetyllysine	11	-0.0960861	0.396517	0.839273
Flavonifractor plautii	MGS.hg0084	N2-acetyllysine	47	-0.351243	0.00140022	0.127936
[Ruminococcus] gnavus	MGS.hg0088	N2-acetyllysine	78	-0.185843	0.0988452	0.583133
Bifidobacterium bifidum	MGS.hg0100	N2-acetyllysine	80	-0.0859353	0.44849	0.872698
Bifidobacterium pseudocatenulatum	MGS.hg0101	N2-acetyllysine	67	0.137001	0.225583	0.743144
Flavonifractor plautii	MGS.hg0120	N2-acetyllysine	29	-0.378659	0.000533304	0.0718802
Ruthenibacterium lactatiformans	MGS.hg0124	N2-acetyllysine	15	-0.227	0.0428767	0.462322
Haemophilus parainfluenzae	MGS.hg0129	N2-acetyllysine	13	-0.326502	0.00311835	0.174178
Streptococcus thermophilus	MGS.hg0131	N2-acetyllysine	80	-0.024918	0.826339	0.973087
Veillonella parvula	MGS.hg0140	N2-acetyllysine	75	-0.0667448	0.556368	0.906809
Streptococcus salivarius	MGS.hg0143	N2-acetyllysine	71	0.2194	0.0505383	0.483265
Intestinibacter bartlettii	MGS.hg0183	N2-acetyllysine	61	0.0614055	0.588442	0.919055
Bifidobacterium catenulatum	MGS.hg0185	N2-acetyllysine	73	0.152277	0.177514	0.710738
Erysipelatoclostridium ramosum	MGS.hg0192	N2-acetyllysine	47	-0.294408	0.008029	0.251413
Veillonella dispar	MGS.hg0201	N2-acetyllysine	68	-0.142093	0.208644	0.738352
Eggerthella lenta	MGS.hg0202	N2-acetyllysine	52	-0.118505	0.295119	0.794273
Bifidobacterium breve	MGS.hg0209	N2-acetyllysine	80	0.104266	0.357353	0.822635
Akkermansia muciniphila	MGS.hg0213	N2-acetyllysine	26	0.0861256	0.447482	0.872698
Tyzzerella nexilis	MGS.hg0219	N2-acetyllysine	29	-0.188553	0.093936	0.580293
Megamonas funiformis	MGS.hg0232	N2-acetyllysine	13	-0.130864	0.247255	0.757767
[Clostridium] bolteae	MGS.hg0242	N2-acetyllysine	34	-0.00121116	0.991493	0.998771
[Clostridium] innocuum	MGS.hg0284	N2-acetyllysine	65	-0.279541	0.0120316	0.285809
Sellimonas intestinalis	MGS.hg0290	N2-acetyllysine	10	0.0447769	0.693292	0.944954
Escherichia coli	MGS.hg0299	N2-acetyllysine	71	-0.0963172	0.395377	0.83835
Veillonella atypica	MGS.hg0307	N2-acetyllysine	66	-0.0354909	0.754628	0.957019
[Clostridium] symbiosum	MGS.hg0308	N2-acetyllysine	16	-0.0569921	0.61557	0.928325
Ruminococcus sp.	MGS.hg0314	N2-acetyllysine	11	0.13113	0.246287	0.757055
Bacteroides uniformis	MGS.hg0323	N2-acetyllysine	11	0.0622171	0.583513	0.916823
Klebsiella pneumoniae subsp. pneumoniae	MGS.hg0332	N2-acetyllysine	36	-0.0891626	0.431568	0.862391
Streptococcus parasanguinis	MGS.hg0348	N2-acetyllysine	79	-0.10286	0.363911	0.825419
[Clostridium] symbiosum	MGS.hg0350	N2-acetyllysine	17	-0.0662291	0.559429	0.907769
[Clostridium] clostridioforme	MGS.hg0373	N2-acetyllysine	33	-0.108266	0.339106	0.813022
Veillonella rogosae	MGS.hg0385	N2-acetyllysine	29	-0.189398	0.092447	0.57694
Hungatella hathewayi	MGS.hg0394	N2-acetyllysine	21	-0.0762693	0.501318	0.892258
Parabacteroides distasonis	MGS.hg0397	N2-acetyllysine	11	-0.11167	0.324048	0.806228
Bacteroides ovatus	MGS.hg0405	N2-acetyllysine	11	-0.0952247	0.400784	0.840269
Clostridiaceae sp.	MGS.hg0415	N2-acetyllysine	35	-0.0145039	0.898393	0.980027
Bifidobacterium animalis subsp. lactis	MGS.hg0426	N2-acetyllysine	46	-0.0764312	0.500407	0.891788
[Clostridium] aldenense	MGS.hg0430	N2-acetyllysine	25	0.0811948	0.474002	0.883833
Enterococcus faecalis	MGS.hg0439	N2-acetyllysine	80	0.0665963	0.557249	0.906809
Bifidobacterium longum subsp. infantis	MGS.hg0464	N2-acetyllysine	71	0.0924467	0.414727	0.849714
Streptococcus salivarius	MGS.hg0476	N2-acetyllysine	53	-0.00757775	0.946811	0.989042
Lachnospiraceae sp.	MGS.hg0482	N2-acetyllysine	14	-0.0906195	0.424049	0.856945
Coprococcus sp. HPP0074	MGS.hg0528	N2-acetyllysine	44	-0.121892	0.281435	0.786343
Bifidobacterium dentium	MGS.hg0537	N2-acetyllysine	48	0.173804	0.123111	0.632909
[Clostridium] innocuum	MGS.hg0542	N2-acetyllysine	46	-0.171586	0.128042	0.64021
[Clostridium] clostridioforme	MGS.hg0557	N2-acetyllysine	17	-0.00167129	0.988261	0.998081
Bacteroides fragilis	MGS.hg0584	N2-acetyllysine	10	-0.23235	0.0380818	0.445897
Blautia sp.	MGS.hg0608	N2-acetyllysine	31	-0.0978079	0.388069	0.836218
Clostridia sp.	MGS.hg0610	N2-acetyllysine	18	-0.106635	0.346473	0.817459
Anaerostipes caccae	MGS.hg0636	N2-acetyllysine	13	-0.00784598	0.944931	0.989042
Lachnospiraceae sp.	MGS.hg0664	N2-acetyllysine	19	0.13063	0.248108	0.757767
Megasphaera micronuciformis	MGS.hg0712	N2-acetyllysine	37	-0.174346	0.12193	0.630589
Veillonellales sp.	MGS.hg0713	N2-acetyllysine	15	-0.122347	0.27963	0.784654
Enterobacter cloacae	MGS.hg0743	N2-acetyllysine	29	-0.0972722	0.390686	0.836993
Klebsiella oxytoca	MGS.hg0760	N2-acetyllysine	52	0.0601871	0.595877	0.920699
Citrobacter freundii	MGS.hg0767	N2-acetyllysine	49	0.247141	0.0270973	0.386472
Clostridium neonatale	MGS.hg0779	N2-acetyllysine	36	0.0268027	0.813433	0.970909
Collinsella sp.	MGS.hg0781	N2-acetyllysine	25	0.165842	0.141511	0.665175
Streptococcus sp. 343_SSPC	MGS.hg0782	N2-acetyllysine	36	-0.0780205	0.491514	0.890233
Streptococcus vestibularis	MGS.hg0798	N2-acetyllysine	67	0.0792362	0.484767	0.888224
Rothia sp.	MGS.hg0818	N2-acetyllysine	26	0.0806187	0.477156	0.886186
Clostridium perfringens	MGS.hg0873	N2-acetyllysine	38	-0.0169056	0.88168	0.977742
Clostridium paraputrificum	MGS.hg0889	N2-acetyllysine	55	0.112011	0.322564	0.806228
Klebsiella oxytoca	MGS.hg0907	N2-acetyllysine	42	-0.0642884	0.57102	0.911749
Clostridioides difficile	MGS.hg0924	N2-acetyllysine	34	-0.0194828	0.863805	0.977471
Enterobacter cloacae	MGS.hg0948	N2-acetyllysine	10	0.0266214	0.814672	0.971092
Veillonella sp.	MGS.hg0978	N2-acetyllysine	41	-0.184973	0.100462	0.58578
Klebsiella pneumoniae subsp. pneumoniae	MGS.hg1035	N2-acetyllysine	17	0.101359	0.370989	0.825605
Escherichia coli	MGS.hg1036	N2-acetyllysine	75	-0.105099	0.353505	0.820503
Rothia mucilaginosa	MGS.hg1037	N2-acetyllysine	64	-0.0987299	0.38359	0.835329
Veillonella sp.	MGS.hg1038	N2-acetyllysine	40	-0.170012	0.131632	0.64926
Lachnospiraceae sp.	MGS.hg1040	N2-acetyllysine	17	-0.126101	0.265029	0.774353
Bacteroides stercoris	MGS.hg1041	N2-acetyllysine	10	-0.0704803	0.534437	0.902422
Lactococcus lactis subsp. lactis	MGS.hg1045	N2-acetyllysine	16	0.0009563	0.993283	0.998771
Enterococcus faecium	MGS.hg1049	N2-acetyllysine	33	-0.0778654	0.492378	0.890233
Staphylococcus epidermidis	MGS.hg1050	N2-acetyllysine	20	0.029626	0.794193	0.966248
Enterococcus gallinarum	MGS.hg1052	N2-acetyllysine	19	0.0323904	0.775473	0.96146
Streptococcus lutetiensis	MGS.hg1054	N2-acetyllysine	29	-0.25647	0.0216539	0.362953
Veillonella seminalis	MGS.hg1055	N2-acetyllysine	48	-0.0548415	0.628981	0.929461
Enterococcus avium	MGS.hg1063	N2-acetyllysine	29	-0.304507	0.00602773	0.225132
Klebsiella pneumoniae subsp. pneumoniae	MGS.hg1065	N2-acetyllysine	20	0.130696	0.247865	0.757767
Streptococcus pasteurianus	MGS.hg1073	N2-acetyllysine	51	-0.131219	0.245962	0.756431
Lactobacillus rhamnosus	MGS.hg1081	N2-acetyllysine	23	0.039256	0.729551	0.952159
Enterococcus casseliflavus	MGS.hg1088	N2-acetyllysine	45	0.0682976	0.5472	0.906094
Enterobacter cloacae subsp. cloacae	MGS.hg1093	N2-acetyllysine	15	-0.0807271	0.476561	0.886186
Porphyromonas sp.	MGS.hg1110	N2-acetyllysine	12	0.0724119	0.523267	0.898062
Bacteroides sartorii	MGS.hg1126	N2-acetyllysine	15	-0.147512	0.191628	0.724238
Actinomyces ihuae	MGS.ref1183	N2-acetyllysine	11	0.092288	0.415532	0.849714
Atopobium sp.	MGS.ref1189	N2-acetyllysine	67	-0.00594331	0.958272	0.991702
Citrobacter freundii	MGS.ref1199	N2-acetyllysine	14	0.0442832	0.696508	0.945348
Citrobacter braakii	MGS.ref1201	N2-acetyllysine	27	0.0400804	0.724096	0.949905
Citrobacter freundii	MGS.ref1202	N2-acetyllysine	20	0.0429746	0.705058	0.946063
Citrobacter sp.	MGS.ref1203	N2-acetyllysine	28	0.130771	0.247593	0.757767
Citrobacter sp. S-77	MGS.ref1204	N2-acetyllysine	12	0.0862981	0.446569	0.872698
Cutibacterium acnes subsp. acnes	MGS.ref1211	N2-acetyllysine	21	-0.0435262	0.701449	0.946063
Enterococcus faecium	MGS.ref1218	N2-acetyllysine	12	0.0372248	0.743046	0.956261
Enterococcus faecium	MGS.ref1221	N2-acetyllysine	20	-0.000909434	0.993612	0.998771
Escherichia coli	MGS.ref1224	N2-acetyllysine	51	-0.0438358	0.699427	0.946063
Escherichia coli	MGS.ref1225	N2-acetyllysine	38	-0.125525	0.267234	0.776043
Granulicatella sp. 572.rep2_STHE	MGS.ref1230	N2-acetyllysine	16	0.0308029	0.786208	0.96408
Klebsiella pneumoniae	MGS.ref1234	N2-acetyllysine	11	0.109634	0.333003	0.810833
Megasphaera massiliensis	MGS.ref1241	N2-acetyllysine	20	-0.209509	0.0621577	0.502448
Rothia sp. HMSC072E10	MGS.ref1254	N2-acetyllysine	57	-0.0796898	0.482263	0.887449
Streptococcus sp.	MGS.ref1266	N2-acetyllysine	76	-0.139307	0.217795	0.743144
Citrobacter koseri	MGS.ref1269	N2-acetyllysine	16	0.0539051	0.634859	0.930966
Bacteroides vulgatus	MGS.hg0001	N6-methyllysine	70	-0.0438894	0.699077	0.946063
Bacteroides uniformis	MGS.hg0002	N6-methyllysine	40	0.103932	0.358905	0.822642
Blautia wexlerae	MGS.hg0004	N6-methyllysine	10	0.13168	0.244294	0.75458
Bacteroides ovatus	MGS.hg0006	N6-methyllysine	18	0.065862	0.561613	0.90837
Parabacteroides distasonis	MGS.hg0007	N6-methyllysine	38	-0.00245222	0.982776	0.996817
Bacteroides dorei	MGS.hg0019	N6-methyllysine	45	-0.0650778	0.566292	0.909909
Collinsella aerofaciens	MGS.hg0020	N6-methyllysine	50	0.0101877	0.928534	0.985604
Bifidobacterium longum subsp. longum	MGS.hg0021	N6-methyllysine	80	-0.142547	0.207179	0.736108
Bacteroides xylanisolvens	MGS.hg0023	N6-methyllysine	15	-0.0686959	0.54486	0.905925
Bacteroides caccae	MGS.hg0024	N6-methyllysine	21	-0.0179922	0.874136	0.977742
Bacteroides thetaiotaomicron	MGS.hg0036	N6-methyllysine	16	0.0683423	0.546937	0.906094
Bifidobacterium adolescentis	MGS.hg0038	N6-methyllysine	43	-0.105912	0.349773	0.819884
Blautia sp.	MGS.hg0041	N6-methyllysine	12	-0.0185276	0.870423	0.977471
Akkermansia muciniphila	MGS.hg0048	N6-methyllysine	33	0.158213	0.161014	0.692772
Escherichia coli	MGS.hg0050	N6-methyllysine	80	-0.102474	0.365724	0.825419
Bacteroides massiliensis	MGS.hg0052	N6-methyllysine	10	0.0455422	0.688318	0.943756
Bacteroides fragilis	MGS.hg0056	N6-methyllysine	35	-0.100351	0.375788	0.829096
Sutterella wadsworthensis	MGS.hg0077	N6-methyllysine	14	-0.00328321	0.976941	0.996498
Phascolarctobacterium faecium	MGS.hg0080	N6-methyllysine	11	0.145305	0.198434	0.728467
Flavonifractor plautii	MGS.hg0084	N6-methyllysine	47	-0.340816	0.00197774	0.140942
[Ruminococcus] gnavus	MGS.hg0088	N6-methyllysine	78	0.109085	0.335444	0.811453
Bifidobacterium bifidum	MGS.hg0100	N6-methyllysine	80	-0.1017	0.369374	0.825605
Bifidobacterium pseudocatenulatum	MGS.hg0101	N6-methyllysine	67	0.0023374	0.983583	0.996929
Flavonifractor plautii	MGS.hg0120	N6-methyllysine	29	-0.287679	0.00966668	0.26997
Ruthenibacterium lactatiformans	MGS.hg0124	N6-methyllysine	15	-0.0608469	0.591846	0.919912
Haemophilus parainfluenzae	MGS.hg0129	N6-methyllysine	13	-0.114953	0.309933	0.802775
Streptococcus thermophilus	MGS.hg0131	N6-methyllysine	80	-0.102017	0.367878	0.825419
Veillonella parvula	MGS.hg0140	N6-methyllysine	75	0.191526	0.088775	0.569188
Streptococcus salivarius	MGS.hg0143	N6-methyllysine	71	0.0472792	0.677077	0.942073
Intestinibacter bartlettii	MGS.hg0183	N6-methyllysine	61	-0.0395055	0.727898	0.951902
Bifidobacterium catenulatum	MGS.hg0185	N6-methyllysine	73	-0.0392184	0.729799	0.952159
Erysipelatoclostridium ramosum	MGS.hg0192	N6-methyllysine	47	-0.160891	0.153952	0.681214
Veillonella dispar	MGS.hg0201	N6-methyllysine	68	-0.143162	0.205205	0.733627
Eggerthella lenta	MGS.hg0202	N6-methyllysine	52	-0.0851298	0.45277	0.872698
Bifidobacterium breve	MGS.hg0209	N6-methyllysine	80	0.0857366	0.449544	0.872698
Akkermansia muciniphila	MGS.hg0213	N6-methyllysine	26	0.135584	0.230467	0.743144
Tyzzerella nexilis	MGS.hg0219	N6-methyllysine	29	-0.263497	0.0181965	0.333788
Megamonas funiformis	MGS.hg0232	N6-methyllysine	13	-0.163854	0.146411	0.67425
[Clostridium] bolteae	MGS.hg0242	N6-methyllysine	34	0.0775865	0.493934	0.890233
[Clostridium] innocuum	MGS.hg0284	N6-methyllysine	65	-0.141147	0.21172	0.739572
Sellimonas intestinalis	MGS.hg0290	N6-methyllysine	10	-0.107016	0.344742	0.816554
Escherichia coli	MGS.hg0299	N6-methyllysine	71	-0.081422	0.472762	0.882842
Veillonella atypica	MGS.hg0307	N6-methyllysine	66	-0.0639898	0.572814	0.911749
[Clostridium] symbiosum	MGS.hg0308	N6-methyllysine	16	-0.0589051	0.603746	0.92334
Ruminococcus sp.	MGS.hg0314	N6-methyllysine	11	0.134772	0.233296	0.74445
Bacteroides uniformis	MGS.hg0323	N6-methyllysine	11	0.137571	0.22364	0.743144
Klebsiella pneumoniae subsp. pneumoniae	MGS.hg0332	N6-methyllysine	36	0.036578	0.74736	0.956261
Streptococcus parasanguinis	MGS.hg0348	N6-methyllysine	79	-0.125423	0.267627	0.776088
[Clostridium] symbiosum	MGS.hg0350	N6-methyllysine	17	-0.0671143	0.55418	0.906809
[Clostridium] clostridioforme	MGS.hg0373	N6-methyllysine	33	0.0634531	0.576043	0.912253
Veillonella rogosae	MGS.hg0385	N6-methyllysine	29	-0.0337677	0.766193	0.95825
Hungatella hathewayi	MGS.hg0394	N6-methyllysine	21	0.112027	0.322493	0.806228
Parabacteroides distasonis	MGS.hg0397	N6-methyllysine	11	0.09037	0.425332	0.85791
Bacteroides ovatus	MGS.hg0405	N6-methyllysine	11	-0.0185595	0.870201	0.977471
Clostridiaceae sp.	MGS.hg0415	N6-methyllysine	35	-0.0263579	0.816474	0.971092
Bifidobacterium animalis subsp. lactis	MGS.hg0426	N6-methyllysine	46	-0.155821	0.167519	0.699448
[Clostridium] aldenense	MGS.hg0430	N6-methyllysine	25	-0.0361755	0.750048	0.956261
Enterococcus faecalis	MGS.hg0439	N6-methyllysine	80	0.0675109	0.551835	0.906809
Bifidobacterium longum subsp. infantis	MGS.hg0464	N6-methyllysine	71	0.0290408	0.798171	0.968806
Streptococcus salivarius	MGS.hg0476	N6-methyllysine	53	-0.0386898	0.733304	0.952691
Lachnospiraceae sp.	MGS.hg0482	N6-methyllysine	14	-0.15593	0.167219	0.699448
Coprococcus sp. HPP0074	MGS.hg0528	N6-methyllysine	44	-0.0103329	0.927518	0.985458
Bifidobacterium dentium	MGS.hg0537	N6-methyllysine	48	-0.0122779	0.913922	0.98186
[Clostridium] innocuum	MGS.hg0542	N6-methyllysine	46	-0.122314	0.279762	0.784654
[Clostridium] clostridioforme	MGS.hg0557	N6-methyllysine	17	-0.0137964	0.903324	0.980499
Bacteroides fragilis	MGS.hg0584	N6-methyllysine	10	-0.167134	0.138391	0.663078
Blautia sp.	MGS.hg0608	N6-methyllysine	31	0.145417	0.198082	0.728467
Clostridia sp.	MGS.hg0610	N6-methyllysine	18	0.107333	0.343307	0.81615
Anaerostipes caccae	MGS.hg0636	N6-methyllysine	13	-0.102783	0.364272	0.825419
Lachnospiraceae sp.	MGS.hg0664	N6-methyllysine	19	0.0505809	0.655905	0.938035
Megasphaera micronuciformis	MGS.hg0712	N6-methyllysine	37	-0.0363945	0.748585	0.956261
Veillonellales sp.	MGS.hg0713	N6-methyllysine	15	-0.136686	0.226663	0.743144
Enterobacter cloacae	MGS.hg0743	N6-methyllysine	29	-0.0498074	0.660841	0.93885
Klebsiella oxytoca	MGS.hg0760	N6-methyllysine	52	0.0783312	0.489785	0.890233
Citrobacter freundii	MGS.hg0767	N6-methyllysine	49	0.119574	0.290756	0.79051
Clostridium neonatale	MGS.hg0779	N6-methyllysine	36	0.0208916	0.854061	0.976222
Collinsella sp.	MGS.hg0781	N6-methyllysine	25	-0.00288149	0.979762	0.996711
Streptococcus sp. 343_SSPC	MGS.hg0782	N6-methyllysine	36	-0.0740224	0.514045	0.894269
Streptococcus vestibularis	MGS.hg0798	N6-methyllysine	67	0.021295	0.851275	0.976132
Rothia sp.	MGS.hg0818	N6-methyllysine	26	-0.0434081	0.702221	0.946063
Clostridium perfringens	MGS.hg0873	N6-methyllysine	38	0.0467886	0.680245	0.943667
Clostridium paraputrificum	MGS.hg0889	N6-methyllysine	55	-0.0353651	0.755471	0.957019
Klebsiella oxytoca	MGS.hg0907	N6-methyllysine	42	-0.0634143	0.576277	0.912309
Clostridioides difficile	MGS.hg0924	N6-methyllysine	34	-0.068379	0.546721	0.906094
Enterobacter cloacae	MGS.hg0948	N6-methyllysine	10	0.063096	0.578197	0.914599
Veillonella sp.	MGS.hg0978	N6-methyllysine	41	-0.154685	0.170677	0.705125
Klebsiella pneumoniae subsp. pneumoniae	MGS.hg1035	N6-methyllysine	17	0.137571	0.223641	0.743144
Escherichia coli	MGS.hg1036	N6-methyllysine	75	-0.126563	0.263268	0.771026
Rothia mucilaginosa	MGS.hg1037	N6-methyllysine	64	-0.291431	0.00872068	0.255329
Veillonella sp.	MGS.hg1038	N6-methyllysine	40	-0.063844	0.57369	0.912027
Lachnospiraceae sp.	MGS.hg1040	N6-methyllysine	17	-0.157856	0.161971	0.694946
Bacteroides stercoris	MGS.hg1041	N6-methyllysine	10	-0.0413398	0.71579	0.946287
Lactococcus lactis subsp. lactis	MGS.hg1045	N6-methyllysine	16	-0.055969	0.621935	0.928765
Enterococcus faecium	MGS.hg1049	N6-methyllysine	33	-0.0605653	0.593565	0.920699
Staphylococcus epidermidis	MGS.hg1050	N6-methyllysine	20	0.12195	0.281207	0.786061
Enterococcus gallinarum	MGS.hg1052	N6-methyllysine	19	0.022997	0.839541	0.974689
Streptococcus lutetiensis	MGS.hg1054	N6-methyllysine	29	-0.271816	0.014726	0.302436
Veillonella seminalis	MGS.hg1055	N6-methyllysine	48	-0.295634	0.00775848	0.247508
Enterococcus avium	MGS.hg1063	N6-methyllysine	29	-0.0323108	0.77601	0.961503
Klebsiella pneumoniae subsp. pneumoniae	MGS.hg1065	N6-methyllysine	20	0.254689	0.022614	0.368558
Streptococcus pasteurianus	MGS.hg1073	N6-methyllysine	51	-0.0670392	0.554625	0.906809
Lactobacillus rhamnosus	MGS.hg1081	N6-methyllysine	23	-0.0655444	0.563506	0.909827
Enterococcus casseliflavus	MGS.hg1088	N6-methyllysine	45	0.0245251	0.829035	0.973503
Enterobacter cloacae subsp. cloacae	MGS.hg1093	N6-methyllysine	15	-0.0104653	0.926592	0.985458
Porphyromonas sp.	MGS.hg1110	N6-methyllysine	12	0.0922418	0.415767	0.849714
Bacteroides sartorii	MGS.hg1126	N6-methyllysine	15	0.0324804	0.774866	0.96146
Actinomyces ihuae	MGS.ref1183	N6-methyllysine	11	0.0523895	0.644419	0.934305
Atopobium sp.	MGS.ref1189	N6-methyllysine	67	-0.0177948	0.875506	0.977742
Citrobacter freundii	MGS.ref1199	N6-methyllysine	14	0.0179116	0.874695	0.977742
Citrobacter braakii	MGS.ref1201	N6-methyllysine	27	0.0917401	0.418318	0.851833
Citrobacter freundii	MGS.ref1202	N6-methyllysine	20	0.0626588	0.580839	0.916021
Citrobacter sp.	MGS.ref1203	N6-methyllysine	28	0.0703742	0.535054	0.902422
Citrobacter sp. S-77	MGS.ref1204	N6-methyllysine	12	0.052998	0.640574	0.931944
Cutibacterium acnes subsp. acnes	MGS.ref1211	N6-methyllysine	21	0.0849932	0.453498	0.872698
Enterococcus faecium	MGS.ref1218	N6-methyllysine	12	-0.110798	0.327865	0.807908
Enterococcus faecium	MGS.ref1221	N6-methyllysine	20	0.0605548	0.593629	0.920699
Escherichia coli	MGS.ref1224	N6-methyllysine	51	0.0399449	0.724992	0.949905
Escherichia coli	MGS.ref1225	N6-methyllysine	38	-0.0369417	0.744933	0.956261
Granulicatella sp. 572.rep2_STHE	MGS.ref1230	N6-methyllysine	16	0.145912	0.196544	0.727458
Klebsiella pneumoniae	MGS.ref1234	N6-methyllysine	11	0.16453	0.144731	0.670152
Megasphaera massiliensis	MGS.ref1241	N6-methyllysine	20	-0.1322	0.242419	0.752286
Rothia sp. HMSC072E10	MGS.ref1254	N6-methyllysine	57	-0.294147	0.00808767	0.251826
Streptococcus sp.	MGS.ref1266	N6-methyllysine	76	0.00323509	0.977279	0.996498
Citrobacter koseri	MGS.ref1269	N6-methyllysine	16	0.0734929	0.517068	0.89523
Bacteroides vulgatus	MGS.hg0001	N-acetyl-cadaverine	70	0.246372	0.0275937	0.386981
Bacteroides uniformis	MGS.hg0002	N-acetyl-cadaverine	40	0.21203	0.0590076	0.495318
Blautia wexlerae	MGS.hg0004	N-acetyl-cadaverine	10	0.249161	0.0258295	0.381277
Bacteroides ovatus	MGS.hg0006	N-acetyl-cadaverine	18	0.211044	0.060224	0.498157
Parabacteroides distasonis	MGS.hg0007	N-acetyl-cadaverine	38	0.0371761	0.74337	0.956261
Bacteroides dorei	MGS.hg0019	N-acetyl-cadaverine	45	0.127633	0.259218	0.769027
Collinsella aerofaciens	MGS.hg0020	N-acetyl-cadaverine	50	0.124125	0.27265	0.778643
Bifidobacterium longum subsp. longum	MGS.hg0021	N-acetyl-cadaverine	80	-0.15408	0.172377	0.705125
Bacteroides xylanisolvens	MGS.hg0023	N-acetyl-cadaverine	15	0.110058	0.331124	0.81001
Bacteroides caccae	MGS.hg0024	N-acetyl-cadaverine	21	0.13273	0.240519	0.750488
Bacteroides thetaiotaomicron	MGS.hg0036	N-acetyl-cadaverine	16	0.299022	0.00705192	0.242874
Bifidobacterium adolescentis	MGS.hg0038	N-acetyl-cadaverine	43	-0.0186192	0.869788	0.977471
Blautia sp.	MGS.hg0041	N-acetyl-cadaverine	12	-0.0766575	0.499136	0.891788
Akkermansia muciniphila	MGS.hg0048	N-acetyl-cadaverine	33	0.169068	0.13382	0.65278
Escherichia coli	MGS.hg0050	N-acetyl-cadaverine	80	-0.108639	0.337436	0.812589
Bacteroides massiliensis	MGS.hg0052	N-acetyl-cadaverine	10	0.0264175	0.816066	0.971092
Bacteroides fragilis	MGS.hg0056	N-acetyl-cadaverine	35	0.0450761	0.691346	0.943992
Sutterella wadsworthensis	MGS.hg0077	N-acetyl-cadaverine	14	0.288533	0.00944392	0.266147
Phascolarctobacterium faecium	MGS.hg0080	N-acetyl-cadaverine	11	0.23869	0.0329882	0.422576
Flavonifractor plautii	MGS.hg0084	N-acetyl-cadaverine	47	-0.218856	0.0511263	0.483551
[Ruminococcus] gnavus	MGS.hg0088	N-acetyl-cadaverine	78	0.177991	0.114202	0.613492
Bifidobacterium bifidum	MGS.hg0100	N-acetyl-cadaverine	80	-0.103646	0.360238	0.822642
Bifidobacterium pseudocatenulatum	MGS.hg0101	N-acetyl-cadaverine	67	0.0626517	0.580882	0.916021
Flavonifractor plautii	MGS.hg0120	N-acetyl-cadaverine	29	-0.0776793	0.493416	0.890233
Ruthenibacterium lactatiformans	MGS.hg0124	N-acetyl-cadaverine	15	0.0840496	0.458546	0.874107
Haemophilus parainfluenzae	MGS.hg0129	N-acetyl-cadaverine	13	-0.0803579	0.478587	0.886186
Streptococcus thermophilus	MGS.hg0131	N-acetyl-cadaverine	80	0.0649324	0.567161	0.909909
Veillonella parvula	MGS.hg0140	N-acetyl-cadaverine	75	-0.337407	0.00220858	0.145672
Streptococcus salivarius	MGS.hg0143	N-acetyl-cadaverine	71	0.0267888	0.813528	0.970909
Intestinibacter bartlettii	MGS.hg0183	N-acetyl-cadaverine	61	-0.134022	0.235933	0.747469
Bifidobacterium catenulatum	MGS.hg0185	N-acetyl-cadaverine	73	0.0251139	0.824995	0.97258
Erysipelatoclostridium ramosum	MGS.hg0192	N-acetyl-cadaverine	47	0.000328175	0.997695	0.999356
Veillonella dispar	MGS.hg0201	N-acetyl-cadaverine	68	-0.309951	0.00514341	0.207072
Eggerthella lenta	MGS.hg0202	N-acetyl-cadaverine	52	0.111258	0.325846	0.807134
Bifidobacterium breve	MGS.hg0209	N-acetyl-cadaverine	80	-0.19386	0.0848831	0.56166
Akkermansia muciniphila	MGS.hg0213	N-acetyl-cadaverine	26	0.0747319	0.510009	0.892405
Tyzzerella nexilis	MGS.hg0219	N-acetyl-cadaverine	29	-0.224038	0.0457394	0.470112
Megamonas funiformis	MGS.hg0232	N-acetyl-cadaverine	13	-0.038774	0.732746	0.952691
[Clostridium] bolteae	MGS.hg0242	N-acetyl-cadaverine	34	-0.0738619	0.51496	0.894329
[Clostridium] innocuum	MGS.hg0284	N-acetyl-cadaverine	65	0.031268	0.783059	0.963626
Sellimonas intestinalis	MGS.hg0290	N-acetyl-cadaverine	10	0.00260095	0.981732	0.996773
Escherichia coli	MGS.hg0299	N-acetyl-cadaverine	71	-0.0865945	0.445004	0.872698
Veillonella atypica	MGS.hg0307	N-acetyl-cadaverine	66	-0.249407	0.0256783	0.381277
[Clostridium] symbiosum	MGS.hg0308	N-acetyl-cadaverine	16	0.0848763	0.454122	0.872698
Ruminococcus sp.	MGS.hg0314	N-acetyl-cadaverine	11	0.175356	0.119749	0.625653
Bacteroides uniformis	MGS.hg0323	N-acetyl-cadaverine	11	0.119266	0.292007	0.790583
Klebsiella pneumoniae subsp. pneumoniae	MGS.hg0332	N-acetyl-cadaverine	36	0.139605	0.216805	0.742342
Streptococcus parasanguinis	MGS.hg0348	N-acetyl-cadaverine	79	0.114171	0.31326	0.802775
[Clostridium] symbiosum	MGS.hg0350	N-acetyl-cadaverine	17	0.0744877	0.511396	0.892636
[Clostridium] clostridioforme	MGS.hg0373	N-acetyl-cadaverine	33	-0.0881045	0.437076	0.866605
Veillonella rogosae	MGS.hg0385	N-acetyl-cadaverine	29	-0.208761	0.0631183	0.506969
Hungatella hathewayi	MGS.hg0394	N-acetyl-cadaverine	21	0.194506	0.0838291	0.55852
Parabacteroides distasonis	MGS.hg0397	N-acetyl-cadaverine	11	-0.00493354	0.965357	0.993651
Bacteroides ovatus	MGS.hg0405	N-acetyl-cadaverine	11	0.127019	0.261536	0.769027
Clostridiaceae sp.	MGS.hg0415	N-acetyl-cadaverine	35	-0.0360014	0.751212	0.956857
Bifidobacterium animalis subsp. lactis	MGS.hg0426	N-acetyl-cadaverine	46	0.0626725	0.580756	0.916021
[Clostridium] aldenense	MGS.hg0430	N-acetyl-cadaverine	25	0.0674725	0.552062	0.906809
Enterococcus faecalis	MGS.hg0439	N-acetyl-cadaverine	80	0.0546299	0.630307	0.930067
Bifidobacterium longum subsp. infantis	MGS.hg0464	N-acetyl-cadaverine	71	-0.183569	0.103116	0.590897
Streptococcus salivarius	MGS.hg0476	N-acetyl-cadaverine	53	0.0114384	0.919788	0.98377
Lachnospiraceae sp.	MGS.hg0482	N-acetyl-cadaverine	14	-0.022124	0.845555	0.974976
Coprococcus sp. HPP0074	MGS.hg0528	N-acetyl-cadaverine	44	0.0193382	0.864806	0.977471
Bifidobacterium dentium	MGS.hg0537	N-acetyl-cadaverine	48	-0.0514316	0.650492	0.934972
[Clostridium] innocuum	MGS.hg0542	N-acetyl-cadaverine	46	0.0957774	0.398043	0.839273
[Clostridium] clostridioforme	MGS.hg0557	N-acetyl-cadaverine	17	-0.0612484	0.589399	0.919777
Bacteroides fragilis	MGS.hg0584	N-acetyl-cadaverine	10	-0.0535694	0.636971	0.931944
Blautia sp.	MGS.hg0608	N-acetyl-cadaverine	31	0.217999	0.0520658	0.483551
Clostridia sp.	MGS.hg0610	N-acetyl-cadaverine	18	0.248604	0.0261741	0.383829
Anaerostipes caccae	MGS.hg0636	N-acetyl-cadaverine	13	0.0674758	0.552043	0.906809
Lachnospiraceae sp.	MGS.hg0664	N-acetyl-cadaverine	19	0.0959308	0.397284	0.839273
Megasphaera micronuciformis	MGS.hg0712	N-acetyl-cadaverine	37	-0.123581	0.274774	0.780764
Veillonellales sp.	MGS.hg0713	N-acetyl-cadaverine	15	-0.152591	0.176612	0.710575
Enterobacter cloacae	MGS.hg0743	N-acetyl-cadaverine	29	0.0683251	0.547038	0.906094
Klebsiella oxytoca	MGS.hg0760	N-acetyl-cadaverine	52	0.310707	0.00503016	0.206536
Citrobacter freundii	MGS.hg0767	N-acetyl-cadaverine	49	0.118282	0.296039	0.795251
Clostridium neonatale	MGS.hg0779	N-acetyl-cadaverine	36	-0.162666	0.149402	0.677607
Collinsella sp.	MGS.hg0781	N-acetyl-cadaverine	25	0.13864	0.22003	0.743144
Streptococcus sp. 343_SSPC	MGS.hg0782	N-acetyl-cadaverine	36	0.070749	0.532876	0.900718
Streptococcus vestibularis	MGS.hg0798	N-acetyl-cadaverine	67	0.131752	0.244033	0.754241
Rothia sp.	MGS.hg0818	N-acetyl-cadaverine	26	0.0645981	0.569163	0.910889
Clostridium perfringens	MGS.hg0873	N-acetyl-cadaverine	38	-0.210435	0.0609856	0.499053
Clostridium paraputrificum	MGS.hg0889	N-acetyl-cadaverine	55	-0.139472	0.217245	0.743144
Klebsiella oxytoca	MGS.hg0907	N-acetyl-cadaverine	42	0.117458	0.29944	0.798088
Clostridioides difficile	MGS.hg0924	N-acetyl-cadaverine	34	-0.00446049	0.968677	0.994275
Enterobacter cloacae	MGS.hg0948	N-acetyl-cadaverine	10	0.154588	0.170948	0.705125
Veillonella sp.	MGS.hg0978	N-acetyl-cadaverine	41	-0.208357	0.0636412	0.507819
Klebsiella pneumoniae subsp. pneumoniae	MGS.hg1035	N-acetyl-cadaverine	17	0.179616	0.110881	0.603945
Escherichia coli	MGS.hg1036	N-acetyl-cadaverine	75	-0.172853	0.125207	0.634402
Rothia mucilaginosa	MGS.hg1037	N-acetyl-cadaverine	64	-0.261724	0.0190207	0.341612
Veillonella sp.	MGS.hg1038	N-acetyl-cadaverine	40	-0.252394	0.0239051	0.375887
Lachnospiraceae sp.	MGS.hg1040	N-acetyl-cadaverine	17	0.0352448	0.756276	0.957019
Bacteroides stercoris	MGS.hg1041	N-acetyl-cadaverine	10	0.000244796	0.998281	0.999485
Lactococcus lactis subsp. lactis	MGS.hg1045	N-acetyl-cadaverine	16	0.105076	0.35361	0.820503
Enterococcus faecium	MGS.hg1049	N-acetyl-cadaverine	33	-0.278608	0.0123323	0.287026
Staphylococcus epidermidis	MGS.hg1050	N-acetyl-cadaverine	20	0.0506974	0.655163	0.938035
Enterococcus gallinarum	MGS.hg1052	N-acetyl-cadaverine	19	0.0222744	0.844518	0.974976
Streptococcus lutetiensis	MGS.hg1054	N-acetyl-cadaverine	29	-0.170922	0.129547	0.641987
Veillonella seminalis	MGS.hg1055	N-acetyl-cadaverine	48	-0.0521282	0.646074	0.934305
Enterococcus avium	MGS.hg1063	N-acetyl-cadaverine	29	0.0942773	0.405508	0.842323
Klebsiella pneumoniae subsp. pneumoniae	MGS.hg1065	N-acetyl-cadaverine	20	0.0640923	0.572197	0.911749
Streptococcus pasteurianus	MGS.hg1073	N-acetyl-cadaverine	51	-0.0968837	0.39259	0.837598
Lactobacillus rhamnosus	MGS.hg1081	N-acetyl-cadaverine	23	0.121172	0.284309	0.787118
Enterococcus casseliflavus	MGS.hg1088	N-acetyl-cadaverine	45	0.0411894	0.716781	0.946287
Enterobacter cloacae subsp. cloacae	MGS.hg1093	N-acetyl-cadaverine	15	-0.0208618	0.854267	0.976222
Porphyromonas sp.	MGS.hg1110	N-acetyl-cadaverine	12	-0.0629976	0.578791	0.914968
Bacteroides sartorii	MGS.hg1126	N-acetyl-cadaverine	15	0.127133	0.261105	0.769027
Actinomyces ihuae	MGS.ref1183	N-acetyl-cadaverine	11	0.0972221	0.390931	0.836993
Atopobium sp.	MGS.ref1189	N-acetyl-cadaverine	67	0.0140714	0.901407	0.980354
Citrobacter freundii	MGS.ref1199	N-acetyl-cadaverine	14	0.141204	0.211532	0.739572
Citrobacter braakii	MGS.ref1201	N-acetyl-cadaverine	27	0.1353	0.231453	0.743144
Citrobacter freundii	MGS.ref1202	N-acetyl-cadaverine	20	0.175922	0.118539	0.622942
Citrobacter sp.	MGS.ref1203	N-acetyl-cadaverine	28	0.18883	0.0934466	0.57879
Citrobacter sp. S-77	MGS.ref1204	N-acetyl-cadaverine	12	0.119231	0.29215	0.790583
Cutibacterium acnes subsp. acnes	MGS.ref1211	N-acetyl-cadaverine	21	0.0693334	0.541125	0.904487
Enterococcus faecium	MGS.ref1218	N-acetyl-cadaverine	12	-0.185087	0.100248	0.58578
Enterococcus faecium	MGS.ref1221	N-acetyl-cadaverine	20	-0.27973	0.0119715	0.285809
Escherichia coli	MGS.ref1224	N-acetyl-cadaverine	51	-0.137945	0.222371	0.743144
Escherichia coli	MGS.ref1225	N-acetyl-cadaverine	38	-0.116566	0.303149	0.80099
Granulicatella sp. 572.rep2_STHE	MGS.ref1230	N-acetyl-cadaverine	16	0.147372	0.192055	0.724238
Klebsiella pneumoniae	MGS.ref1234	N-acetyl-cadaverine	11	0.15247	0.176959	0.710738
Megasphaera massiliensis	MGS.ref1241	N-acetyl-cadaverine	20	0.0470519	0.678544	0.942844
Rothia sp. HMSC072E10	MGS.ref1254	N-acetyl-cadaverine	57	-0.235156	0.0357518	0.435483
Streptococcus sp.	MGS.ref1266	N-acetyl-cadaverine	76	0.0785916	0.488338	0.890233
Citrobacter koseri	MGS.ref1269	N-acetyl-cadaverine	16	0.0160139	0.88788	0.977742
Bacteroides vulgatus	MGS.hg0001	N-acetyltyrosine	70	-0.0268427	0.81316	0.970909
Bacteroides uniformis	MGS.hg0002	N-acetyltyrosine	40	-0.199531	0.0759871	0.540929
Blautia wexlerae	MGS.hg0004	N-acetyltyrosine	10	-0.127701	0.258964	0.769027
Bacteroides ovatus	MGS.hg0006	N-acetyltyrosine	18	-0.159649	0.157198	0.686359
Parabacteroides distasonis	MGS.hg0007	N-acetyltyrosine	38	-0.0828807	0.464841	0.877043
Bacteroides dorei	MGS.hg0019	N-acetyltyrosine	45	-0.0399892	0.724699	0.949905
Collinsella aerofaciens	MGS.hg0020	N-acetyltyrosine	50	-0.440957	4.24301e-05	0.0238019
Bifidobacterium longum subsp. longum	MGS.hg0021	N-acetyltyrosine	80	-0.230145	0.0400007	0.449963
Bacteroides xylanisolvens	MGS.hg0023	N-acetyltyrosine	15	-0.0884728	0.435154	0.865284
Bacteroides caccae	MGS.hg0024	N-acetyltyrosine	21	-0.22902	0.0410106	0.454046
Bacteroides thetaiotaomicron	MGS.hg0036	N-acetyltyrosine	16	-0.0933651	0.410087	0.846666
Bifidobacterium adolescentis	MGS.hg0038	N-acetyltyrosine	43	0.0966759	0.393611	0.837891
Blautia sp.	MGS.hg0041	N-acetyltyrosine	12	-0.0383945	0.735264	0.952691
Akkermansia muciniphila	MGS.hg0048	N-acetyltyrosine	33	0.122259	0.27998	0.784654
Escherichia coli	MGS.hg0050	N-acetyltyrosine	80	0.156165	0.166572	0.698903
Bacteroides massiliensis	MGS.hg0052	N-acetyltyrosine	10	-0.0373923	0.74193	0.956261
Bacteroides fragilis	MGS.hg0056	N-acetyltyrosine	35	-0.217765	0.0523247	0.483551
Sutterella wadsworthensis	MGS.hg0077	N-acetyltyrosine	14	-0.219469	0.0504634	0.483265
Phascolarctobacterium faecium	MGS.hg0080	N-acetyltyrosine	11	-0.00959294	0.932696	0.986956
Flavonifractor plautii	MGS.hg0084	N-acetyltyrosine	47	0.114423	0.312185	0.802775
[Ruminococcus] gnavus	MGS.hg0088	N-acetyltyrosine	78	0.122539	0.278869	0.784654
Bifidobacterium bifidum	MGS.hg0100	N-acetyltyrosine	80	-0.276395	0.0130723	0.290368
Bifidobacterium pseudocatenulatum	MGS.hg0101	N-acetyltyrosine	67	-0.238085	0.0334482	0.426897
Flavonifractor plautii	MGS.hg0120	N-acetyltyrosine	29	0.0958562	0.397653	0.839273
Ruthenibacterium lactatiformans	MGS.hg0124	N-acetyltyrosine	15	0.0483674	0.67007	0.941047
Haemophilus parainfluenzae	MGS.hg0129	N-acetyltyrosine	13	-0.120427	0.287304	0.787118
Streptococcus thermophilus	MGS.hg0131	N-acetyltyrosine	80	0.101078	0.372323	0.827978
Veillonella parvula	MGS.hg0140	N-acetyltyrosine	75	-0.0964482	0.394731	0.837891
Streptococcus salivarius	MGS.hg0143	N-acetyltyrosine	71	-0.19688	0.0800474	0.54854
Intestinibacter bartlettii	MGS.hg0183	N-acetyltyrosine	61	0.0347618	0.759514	0.957019
Bifidobacterium catenulatum	MGS.hg0185	N-acetyltyrosine	73	-0.0966327	0.393823	0.837891
Erysipelatoclostridium ramosum	MGS.hg0192	N-acetyltyrosine	47	-0.0281986	0.803906	0.969399
Veillonella dispar	MGS.hg0201	N-acetyltyrosine	68	-0.321402	0.00364899	0.183481
Eggerthella lenta	MGS.hg0202	N-acetyltyrosine	52	0.0474285	0.676114	0.941366
Bifidobacterium breve	MGS.hg0209	N-acetyltyrosine	80	-0.144538	0.200837	0.730523
Akkermansia muciniphila	MGS.hg0213	N-acetyltyrosine	26	0.0478022	0.673706	0.941203
Tyzzerella nexilis	MGS.hg0219	N-acetyltyrosine	29	0.255517	0.0221634	0.36546
Megamonas funiformis	MGS.hg0232	N-acetyltyrosine	13	-0.000437915	0.996924	0.999356
[Clostridium] bolteae	MGS.hg0242	N-acetyltyrosine	34	-0.0282735	0.803395	0.969399
[Clostridium] innocuum	MGS.hg0284	N-acetyltyrosine	65	0.197249	0.0794716	0.54808
Sellimonas intestinalis	MGS.hg0290	N-acetyltyrosine	10	-0.0781709	0.490676	0.890233
Escherichia coli	MGS.hg0299	N-acetyltyrosine	71	0.122519	0.278948	0.784654
Veillonella atypica	MGS.hg0307	N-acetyltyrosine	66	-0.384912	0.000422785	0.0672119
[Clostridium] symbiosum	MGS.hg0308	N-acetyltyrosine	16	-0.0906975	0.423649	0.856945
Ruminococcus sp.	MGS.hg0314	N-acetyltyrosine	11	-0.0942066	0.405861	0.842323
Bacteroides uniformis	MGS.hg0323	N-acetyltyrosine	11	-0.160418	0.155183	0.68285
Klebsiella pneumoniae subsp. pneumoniae	MGS.hg0332	N-acetyltyrosine	36	0.0913449	0.420334	0.85473
Streptococcus parasanguinis	MGS.hg0348	N-acetyltyrosine	79	-0.130427	0.248851	0.757767
[Clostridium] symbiosum	MGS.hg0350	N-acetyltyrosine	17	-0.0987046	0.383713	0.835329
[Clostridium] clostridioforme	MGS.hg0373	N-acetyltyrosine	33	-0.039169	0.730127	0.952159
Veillonella rogosae	MGS.hg0385	N-acetyltyrosine	29	-0.358943	0.00107683	0.117128
Hungatella hathewayi	MGS.hg0394	N-acetyltyrosine	21	-0.0973509	0.390301	0.836993
Parabacteroides distasonis	MGS.hg0397	N-acetyltyrosine	11	-0.123847	0.273733	0.779099
Bacteroides ovatus	MGS.hg0405	N-acetyltyrosine	11	-0.0432661	0.70315	0.946063
Clostridiaceae sp.	MGS.hg0415	N-acetyltyrosine	35	0.0211483	0.852288	0.976132
Bifidobacterium animalis subsp. lactis	MGS.hg0426	N-acetyltyrosine	46	0.010856	0.923859	0.984857
[Clostridium] aldenense	MGS.hg0430	N-acetyltyrosine	25	-0.0954881	0.399476	0.839273
Enterococcus faecalis	MGS.hg0439	N-acetyltyrosine	80	0.0623535	0.582687	0.916548
Bifidobacterium longum subsp. infantis	MGS.hg0464	N-acetyltyrosine	71	-0.188224	0.0945216	0.580293
Streptococcus salivarius	MGS.hg0476	N-acetyltyrosine	53	0.00549805	0.961395	0.992969
Lachnospiraceae sp.	MGS.hg0482	N-acetyltyrosine	14	0.176354	0.117624	0.62095
Coprococcus sp. HPP0074	MGS.hg0528	N-acetyltyrosine	44	-0.114787	0.31064	0.802775
Bifidobacterium dentium	MGS.hg0537	N-acetyltyrosine	48	-0.121458	0.283165	0.787118
[Clostridium] innocuum	MGS.hg0542	N-acetyltyrosine	46	0.0624282	0.582235	0.916548
[Clostridium] clostridioforme	MGS.hg0557	N-acetyltyrosine	17	0.0156643	0.890312	0.978061
Bacteroides fragilis	MGS.hg0584	N-acetyltyrosine	10	-0.1164	0.303844	0.801973
Blautia sp.	MGS.hg0608	N-acetyltyrosine	31	0.0218479	0.84746	0.975278
Clostridia sp.	MGS.hg0610	N-acetyltyrosine	18	0.0342253	0.763117	0.958103
Anaerostipes caccae	MGS.hg0636	N-acetyltyrosine	13	-0.0383905	0.735291	0.952691
Lachnospiraceae sp.	MGS.hg0664	N-acetyltyrosine	19	0.0730748	0.519461	0.8963
Megasphaera micronuciformis	MGS.hg0712	N-acetyltyrosine	37	-0.0420562	0.71108	0.946063
Veillonellales sp.	MGS.hg0713	N-acetyltyrosine	15	-0.0896432	0.429079	0.860657
Enterobacter cloacae	MGS.hg0743	N-acetyltyrosine	29	0.0107294	0.924745	0.985281
Klebsiella oxytoca	MGS.hg0760	N-acetyltyrosine	52	0.137781	0.222928	0.743144
Citrobacter freundii	MGS.hg0767	N-acetyltyrosine	49	0.0424381	0.708573	0.946063
Clostridium neonatale	MGS.hg0779	N-acetyltyrosine	36	0.0125413	0.912083	0.98186
Collinsella sp.	MGS.hg0781	N-acetyltyrosine	25	-0.379755	0.000512195	0.0718802
Streptococcus sp. 343_SSPC	MGS.hg0782	N-acetyltyrosine	36	0.015391	0.892214	0.978926
Streptococcus vestibularis	MGS.hg0798	N-acetyltyrosine	67	-0.119876	0.289529	0.789589
Rothia sp.	MGS.hg0818	N-acetyltyrosine	26	-0.0771539	0.496353	0.890705
Clostridium perfringens	MGS.hg0873	N-acetyltyrosine	38	-0.00866826	0.939171	0.988545
Clostridium paraputrificum	MGS.hg0889	N-acetyltyrosine	55	0.00980836	0.931188	0.986312
Klebsiella oxytoca	MGS.hg0907	N-acetyltyrosine	42	0.165899	0.14137	0.665017
Clostridioides difficile	MGS.hg0924	N-acetyltyrosine	34	-0.0239758	0.832808	0.974004
Enterobacter cloacae	MGS.hg0948	N-acetyltyrosine	10	0.0457357	0.687062	0.943756
Veillonella sp.	MGS.hg0978	N-acetyltyrosine	41	-0.350152	0.00145253	0.127936
Klebsiella pneumoniae subsp. pneumoniae	MGS.hg1035	N-acetyltyrosine	17	0.323805	0.00338968	0.182748
Escherichia coli	MGS.hg1036	N-acetyltyrosine	75	0.11239	0.320917	0.806228
Rothia mucilaginosa	MGS.hg1037	N-acetyltyrosine	64	-0.0674046	0.552463	0.906809
Veillonella sp.	MGS.hg1038	N-acetyltyrosine	40	-0.310316	0.00508847	0.207072
Lachnospiraceae sp.	MGS.hg1040	N-acetyltyrosine	17	0.107127	0.344243	0.816554
Bacteroides stercoris	MGS.hg1041	N-acetyltyrosine	10	-0.0757434	0.504282	0.892405
Lactococcus lactis subsp. lactis	MGS.hg1045	N-acetyltyrosine	16	-0.189347	0.0925351	0.57694
Enterococcus faecium	MGS.hg1049	N-acetyltyrosine	33	0.00690445	0.951531	0.989848
Staphylococcus epidermidis	MGS.hg1050	N-acetyltyrosine	20	-0.0459341	0.685775	0.943667
Enterococcus gallinarum	MGS.hg1052	N-acetyltyrosine	19	-0.0461508	0.684371	0.943667
Streptococcus lutetiensis	MGS.hg1054	N-acetyltyrosine	29	0.063069	0.57836	0.914599
Veillonella seminalis	MGS.hg1055	N-acetyltyrosine	48	-0.0543085	0.632324	0.930667
Enterococcus avium	MGS.hg1063	N-acetyltyrosine	29	-0.174475	0.12165	0.630589
Klebsiella pneumoniae subsp. pneumoniae	MGS.hg1065	N-acetyltyrosine	20	0.252006	0.0241296	0.375887
Streptococcus pasteurianus	MGS.hg1073	N-acetyltyrosine	51	-0.0686961	0.544859	0.905925
Lactobacillus rhamnosus	MGS.hg1081	N-acetyltyrosine	23	0.216847	0.0533511	0.486466
Enterococcus casseliflavus	MGS.hg1088	N-acetyltyrosine	45	-0.0765501	0.499739	0.891788
Enterobacter cloacae subsp. cloacae	MGS.hg1093	N-acetyltyrosine	15	-0.0883006	0.436052	0.866026
Porphyromonas sp.	MGS.hg1110	N-acetyltyrosine	12	-0.00541486	0.961979	0.992969
Bacteroides sartorii	MGS.hg1126	N-acetyltyrosine	15	-0.09732	0.390452	0.836993
Actinomyces ihuae	MGS.ref1183	N-acetyltyrosine	11	-0.102429	0.365934	0.825419
Atopobium sp.	MGS.ref1189	N-acetyltyrosine	67	-0.004064	0.97146	0.994727
Citrobacter freundii	MGS.ref1199	N-acetyltyrosine	14	-0.0316106	0.780741	0.963144
Citrobacter braakii	MGS.ref1201	N-acetyltyrosine	27	0.00136385	0.99042	0.998771
Citrobacter freundii	MGS.ref1202	N-acetyltyrosine	20	0.0274063	0.809309	0.970545
Citrobacter sp.	MGS.ref1203	N-acetyltyrosine	28	0.17226	0.126527	0.636403
Citrobacter sp. S-77	MGS.ref1204	N-acetyltyrosine	12	-0.0942412	0.405688	0.842323
Cutibacterium acnes subsp. acnes	MGS.ref1211	N-acetyltyrosine	21	-0.0241408	0.831674	0.974004
Enterococcus faecium	MGS.ref1218	N-acetyltyrosine	12	-0.0234518	0.836411	0.974582
Enterococcus faecium	MGS.ref1221	N-acetyltyrosine	20	-0.0183891	0.871383	0.977742
Escherichia coli	MGS.ref1224	N-acetyltyrosine	51	0.0450128	0.691758	0.943992
Escherichia coli	MGS.ref1225	N-acetyltyrosine	38	-0.025726	0.8208	0.972491
Granulicatella sp. 572.rep2_STHE	MGS.ref1230	N-acetyltyrosine	16	-0.111703	0.323905	0.806228
Klebsiella pneumoniae	MGS.ref1234	N-acetyltyrosine	11	0.245971	0.0278556	0.387334
Megasphaera massiliensis	MGS.ref1241	N-acetyltyrosine	20	-0.22241	0.0473783	0.470112
Rothia sp. HMSC072E10	MGS.ref1254	N-acetyltyrosine	57	-0.075111	0.507858	0.892405
Streptococcus sp.	MGS.ref1266	N-acetyltyrosine	76	-0.0783567	0.489643	0.890233
Citrobacter koseri	MGS.ref1269	N-acetyltyrosine	16	0.0780139	0.49155	0.890233
Bacteroides vulgatus	MGS.hg0001	N-acetylvaline	70	-0.0592701	0.6015	0.922738
Bacteroides uniformis	MGS.hg0002	N-acetylvaline	40	-0.153592	0.173756	0.705125
Blautia wexlerae	MGS.hg0004	N-acetylvaline	10	-0.216718	0.0534966	0.486466
Bacteroides ovatus	MGS.hg0006	N-acetylvaline	18	0.0131798	0.907626	0.981738
Parabacteroides distasonis	MGS.hg0007	N-acetylvaline	38	-0.191767	0.0883661	0.568613
Bacteroides dorei	MGS.hg0019	N-acetylvaline	45	-0.0540933	0.633676	0.930667
Collinsella aerofaciens	MGS.hg0020	N-acetylvaline	50	-0.139325	0.217735	0.743144
Bifidobacterium longum subsp. longum	MGS.hg0021	N-acetylvaline	80	-0.02429	0.830649	0.974004
Bacteroides xylanisolvens	MGS.hg0023	N-acetylvaline	15	0.00244469	0.982829	0.996817
Bacteroides caccae	MGS.hg0024	N-acetylvaline	21	-0.19044	0.0906345	0.570858
Bacteroides thetaiotaomicron	MGS.hg0036	N-acetylvaline	16	-0.022679	0.84173	0.974976
Bifidobacterium adolescentis	MGS.hg0038	N-acetylvaline	43	-0.048422	0.669719	0.941047
Blautia sp.	MGS.hg0041	N-acetylvaline	12	-0.12987	0.250894	0.759542
Akkermansia muciniphila	MGS.hg0048	N-acetylvaline	33	0.0373127	0.74246	0.956261
Escherichia coli	MGS.hg0050	N-acetylvaline	80	-0.0388265	0.732397	0.952691
Bacteroides massiliensis	MGS.hg0052	N-acetylvaline	10	0.00501931	0.964755	0.993651
Bacteroides fragilis	MGS.hg0056	N-acetylvaline	35	-0.0401331	0.723748	0.949905
Sutterella wadsworthensis	MGS.hg0077	N-acetylvaline	14	-0.216496	0.0537477	0.486466
Phascolarctobacterium faecium	MGS.hg0080	N-acetylvaline	11	-0.214946	0.0555283	0.488096
Flavonifractor plautii	MGS.hg0084	N-acetylvaline	47	-0.0498926	0.660297	0.93885
[Ruminococcus] gnavus	MGS.hg0088	N-acetylvaline	78	0.0134698	0.905603	0.98151
Bifidobacterium bifidum	MGS.hg0100	N-acetylvaline	80	-0.0416635	0.713661	0.946063
Bifidobacterium pseudocatenulatum	MGS.hg0101	N-acetylvaline	67	-0.150681	0.182155	0.71208
Flavonifractor plautii	MGS.hg0120	N-acetylvaline	29	-0.0851306	0.452766	0.872698
Ruthenibacterium lactatiformans	MGS.hg0124	N-acetylvaline	15	-0.0191788	0.86591	0.977471
Haemophilus parainfluenzae	MGS.hg0129	N-acetylvaline	13	-0.0379969	0.737907	0.954663
Streptococcus thermophilus	MGS.hg0131	N-acetylvaline	80	0.0265408	0.815223	0.971092
Veillonella parvula	MGS.hg0140	N-acetylvaline	75	0.139356	0.217634	0.743144
Streptococcus salivarius	MGS.hg0143	N-acetylvaline	71	-0.144623	0.200571	0.730523
Intestinibacter bartlettii	MGS.hg0183	N-acetylvaline	61	0.0372946	0.742581	0.956261
Bifidobacterium catenulatum	MGS.hg0185	N-acetylvaline	73	-0.0842456	0.457495	0.874107
Erysipelatoclostridium ramosum	MGS.hg0192	N-acetylvaline	47	-0.0423795	0.708958	0.946063
Veillonella dispar	MGS.hg0201	N-acetylvaline	68	-0.0724993	0.522764	0.898062
Eggerthella lenta	MGS.hg0202	N-acetylvaline	52	0.0584441	0.606586	0.924762
Bifidobacterium breve	MGS.hg0209	N-acetylvaline	80	-0.0643709	0.570525	0.911678
Akkermansia muciniphila	MGS.hg0213	N-acetylvaline	26	0.177907	0.114375	0.613492
Tyzzerella nexilis	MGS.hg0219	N-acetylvaline	29	-0.0204281	0.857264	0.977209
Megamonas funiformis	MGS.hg0232	N-acetylvaline	13	-0.33668	0.00226084	0.147549
[Clostridium] bolteae	MGS.hg0242	N-acetylvaline	34	-0.0338284	0.765785	0.95825
[Clostridium] innocuum	MGS.hg0284	N-acetylvaline	65	-0.107654	0.341857	0.815937
Sellimonas intestinalis	MGS.hg0290	N-acetylvaline	10	0.0299934	0.791698	0.965637
Escherichia coli	MGS.hg0299	N-acetylvaline	71	0.0541045	0.633606	0.930667
Veillonella atypica	MGS.hg0307	N-acetylvaline	66	0.0514312	0.650495	0.934972
[Clostridium] symbiosum	MGS.hg0308	N-acetylvaline	16	-0.0663506	0.558707	0.907769
Ruminococcus sp.	MGS.hg0314	N-acetylvaline	11	-0.0826729	0.465965	0.877043
Bacteroides uniformis	MGS.hg0323	N-acetylvaline	11	-0.0240264	0.83246	0.974004
Klebsiella pneumoniae subsp. pneumoniae	MGS.hg0332	N-acetylvaline	36	-0.0143028	0.899794	0.980027
Streptococcus parasanguinis	MGS.hg0348	N-acetylvaline	79	-0.192913	0.0864445	0.564759
[Clostridium] symbiosum	MGS.hg0350	N-acetylvaline	17	-0.116326	0.304151	0.8021
[Clostridium] clostridioforme	MGS.hg0373	N-acetylvaline	33	0.00324287	0.977225	0.996498
Veillonella rogosae	MGS.hg0385	N-acetylvaline	29	-0.0273736	0.809533	0.970625
Hungatella hathewayi	MGS.hg0394	N-acetylvaline	21	-0.197847	0.0785467	0.545943
Parabacteroides distasonis	MGS.hg0397	N-acetylvaline	11	-0.0694163	0.54064	0.904267
Bacteroides ovatus	MGS.hg0405	N-acetylvaline	11	0.0257104	0.820906	0.972491
Clostridiaceae sp.	MGS.hg0415	N-acetylvaline	35	-0.140194	0.214851	0.740865
Bifidobacterium animalis subsp. lactis	MGS.hg0426	N-acetylvaline	46	-0.160598	0.154712	0.681261
[Clostridium] aldenense	MGS.hg0430	N-acetylvaline	25	-0.222347	0.0474432	0.470112
Enterococcus faecalis	MGS.hg0439	N-acetylvaline	80	-0.0808065	0.476126	0.885744
Bifidobacterium longum subsp. infantis	MGS.hg0464	N-acetylvaline	71	-0.042385	0.708922	0.946063
Streptococcus salivarius	MGS.hg0476	N-acetylvaline	53	0.0710351	0.531217	0.900718
Lachnospiraceae sp.	MGS.hg0482	N-acetylvaline	14	0.110633	0.328587	0.808428
Coprococcus sp. HPP0074	MGS.hg0528	N-acetylvaline	44	0.0473959	0.676324	0.941448
Bifidobacterium dentium	MGS.hg0537	N-acetylvaline	48	-0.0999273	0.37782	0.829594
[Clostridium] innocuum	MGS.hg0542	N-acetylvaline	46	-0.196766	0.0802261	0.54854
[Clostridium] clostridioforme	MGS.hg0557	N-acetylvaline	17	-0.0489527	0.666313	0.939536
Bacteroides fragilis	MGS.hg0584	N-acetylvaline	10	-0.0970502	0.391774	0.837008
Blautia sp.	MGS.hg0608	N-acetylvaline	31	0.104654	0.35556	0.821756
Clostridia sp.	MGS.hg0610	N-acetylvaline	18	0.048302	0.67049	0.941047
Anaerostipes caccae	MGS.hg0636	N-acetylvaline	13	0.0333796	0.768804	0.958587
Lachnospiraceae sp.	MGS.hg0664	N-acetylvaline	19	0.0480771	0.671936	0.941047
Megasphaera micronuciformis	MGS.hg0712	N-acetylvaline	37	0.213628	0.05708	0.49084
Veillonellales sp.	MGS.hg0713	N-acetylvaline	15	0.0540242	0.63411	0.930753
Enterobacter cloacae	MGS.hg0743	N-acetylvaline	29	0.0297024	0.793674	0.966248
Klebsiella oxytoca	MGS.hg0760	N-acetylvaline	52	-0.0446883	0.693869	0.944954
Citrobacter freundii	MGS.hg0767	N-acetylvaline	49	-0.156693	0.165124	0.696823
Clostridium neonatale	MGS.hg0779	N-acetylvaline	36	-0.0283682	0.80275	0.969399
Collinsella sp.	MGS.hg0781	N-acetylvaline	25	-0.228183	0.0417758	0.458801
Streptococcus sp. 343_SSPC	MGS.hg0782	N-acetylvaline	36	-0.113774	0.314954	0.802775
Streptococcus vestibularis	MGS.hg0798	N-acetylvaline	67	0.0170817	0.880457	0.977742
Rothia sp.	MGS.hg0818	N-acetylvaline	26	0.239976	0.0320279	0.415161
Clostridium perfringens	MGS.hg0873	N-acetylvaline	38	0.0544539	0.631411	0.930667
Clostridium paraputrificum	MGS.hg0889	N-acetylvaline	55	-0.110938	0.327248	0.807697
Klebsiella oxytoca	MGS.hg0907	N-acetylvaline	42	-0.0801878	0.479521	0.886186
Clostridioides difficile	MGS.hg0924	N-acetylvaline	34	-0.552365	1.0851e-07	0.000336382
Enterobacter cloacae	MGS.hg0948	N-acetylvaline	10	-0.0865219	0.445387	0.872698
Veillonella sp.	MGS.hg0978	N-acetylvaline	41	0.0133771	0.906249	0.981576
Klebsiella pneumoniae subsp. pneumoniae	MGS.hg1035	N-acetylvaline	17	0.0198958	0.860946	0.977471
Escherichia coli	MGS.hg1036	N-acetylvaline	75	-0.0161444	0.886972	0.977742
Rothia mucilaginosa	MGS.hg1037	N-acetylvaline	64	0.163762	0.146642	0.674364
Veillonella sp.	MGS.hg1038	N-acetylvaline	40	-0.0315869	0.780902	0.963144
Lachnospiraceae sp.	MGS.hg1040	N-acetylvaline	17	-0.022141	0.845438	0.974976
Bacteroides stercoris	MGS.hg1041	N-acetylvaline	10	0.00873278	0.938719	0.988545
Lactococcus lactis subsp. lactis	MGS.hg1045	N-acetylvaline	16	-0.26599	0.0170896	0.322705
Enterococcus faecium	MGS.hg1049	N-acetylvaline	33	0.174091	0.122484	0.631258
Staphylococcus epidermidis	MGS.hg1050	N-acetylvaline	20	0.0426596	0.707121	0.946063
Enterococcus gallinarum	MGS.hg1052	N-acetylvaline	19	-0.149243	0.186409	0.720277
Streptococcus lutetiensis	MGS.hg1054	N-acetylvaline	29	0.0354087	0.755179	0.957019
Veillonella seminalis	MGS.hg1055	N-acetylvaline	48	-0.0702229	0.535934	0.902783
Enterococcus avium	MGS.hg1063	N-acetylvaline	29	-0.0683251	0.547038	0.906094
Klebsiella pneumoniae subsp. pneumoniae	MGS.hg1065	N-acetylvaline	20	0.0841245	0.458144	0.874107
Streptococcus pasteurianus	MGS.hg1073	N-acetylvaline	51	-0.022487	0.843054	0.974976
Lactobacillus rhamnosus	MGS.hg1081	N-acetylvaline	23	0.204948	0.0682022	0.518203
Enterococcus casseliflavus	MGS.hg1088	N-acetylvaline	45	-0.0781823	0.490613	0.890233
Enterobacter cloacae subsp. cloacae	MGS.hg1093	N-acetylvaline	15	-0.261582	0.0190882	0.341612
Porphyromonas sp.	MGS.hg1110	N-acetylvaline	12	0.158327	0.160706	0.692772
Bacteroides sartorii	MGS.hg1126	N-acetylvaline	15	-0.0177154	0.876057	0.977742
Actinomyces ihuae	MGS.ref1183	N-acetylvaline	11	0.0415518	0.714395	0.946063
Atopobium sp.	MGS.ref1189	N-acetylvaline	67	-0.147908	0.190424	0.724189
Citrobacter freundii	MGS.ref1199	N-acetylvaline	14	-0.0940813	0.406489	0.842323
Citrobacter braakii	MGS.ref1201	N-acetylvaline	27	0.0128896	0.909651	0.98186
Citrobacter freundii	MGS.ref1202	N-acetylvaline	20	-0.0534286	0.637858	0.931944
Citrobacter sp.	MGS.ref1203	N-acetylvaline	28	-0.0909996	0.4221	0.855752
Citrobacter sp. S-77	MGS.ref1204	N-acetylvaline	12	-0.136135	0.228558	0.743144
Cutibacterium acnes subsp. acnes	MGS.ref1211	N-acetylvaline	21	-0.015769	0.889584	0.977911
Enterococcus faecium	MGS.ref1218	N-acetylvaline	12	-0.0344395	0.761678	0.957851
Enterococcus faecium	MGS.ref1221	N-acetylvaline	20	0.17652	0.117273	0.620385
Escherichia coli	MGS.ref1224	N-acetylvaline	51	0.00928549	0.934848	0.987572
Escherichia coli	MGS.ref1225	N-acetylvaline	38	-0.00193935	0.986378	0.997773
Granulicatella sp. 572.rep2_STHE	MGS.ref1230	N-acetylvaline	16	-0.229291	0.0407659	0.452954
Klebsiella pneumoniae	MGS.ref1234	N-acetylvaline	11	0.0739396	0.514517	0.894329
Megasphaera massiliensis	MGS.ref1241	N-acetylvaline	20	-0.255719	0.0220544	0.364632
Rothia sp. HMSC072E10	MGS.ref1254	N-acetylvaline	57	0.143336	0.204649	0.733627
Streptococcus sp.	MGS.ref1266	N-acetylvaline	76	-0.257862	0.0209274	0.356948
Citrobacter koseri	MGS.ref1269	N-acetylvaline	16	0.271972	0.0146669	0.302436
Bacteroides vulgatus	MGS.hg0001	N-acetylmethionine	70	-0.14496	0.199512	0.730211
Bacteroides uniformis	MGS.hg0002	N-acetylmethionine	40	-0.212261	0.0587261	0.494704
Blautia wexlerae	MGS.hg0004	N-acetylmethionine	10	0.0334552	0.768295	0.958437
Bacteroides ovatus	MGS.hg0006	N-acetylmethionine	18	-0.187878	0.0951401	0.580293
Parabacteroides distasonis	MGS.hg0007	N-acetylmethionine	38	-0.320992	0.00369497	0.183481
Bacteroides dorei	MGS.hg0019	N-acetylmethionine	45	-0.0593104	0.601253	0.922738
Collinsella aerofaciens	MGS.hg0020	N-acetylmethionine	50	-0.086113	0.447549	0.872698
Bifidobacterium longum subsp. longum	MGS.hg0021	N-acetylmethionine	80	-0.0945382	0.404203	0.841807
Bacteroides xylanisolvens	MGS.hg0023	N-acetylmethionine	15	0.0892301	0.431218	0.862166
Bacteroides caccae	MGS.hg0024	N-acetylmethionine	21	-0.135546	0.230597	0.743144
Bacteroides thetaiotaomicron	MGS.hg0036	N-acetylmethionine	16	-0.120309	0.287778	0.787118
Bifidobacterium adolescentis	MGS.hg0038	N-acetylmethionine	43	-0.0214342	0.850314	0.975952
Blautia sp.	MGS.hg0041	N-acetylmethionine	12	0.0828077	0.465235	0.877043
Akkermansia muciniphila	MGS.hg0048	N-acetylmethionine	33	0.066078	0.560328	0.907769
Escherichia coli	MGS.hg0050	N-acetylmethionine	80	0.241491	0.0309267	0.409713
Bacteroides massiliensis	MGS.hg0052	N-acetylmethionine	10	0.0320476	0.777787	0.962723
Bacteroides fragilis	MGS.hg0056	N-acetylmethionine	35	-0.0802497	0.479181	0.886186
Sutterella wadsworthensis	MGS.hg0077	N-acetylmethionine	14	-0.0547611	0.629485	0.929461
Phascolarctobacterium faecium	MGS.hg0080	N-acetylmethionine	11	-0.174592	0.121396	0.630589
Flavonifractor plautii	MGS.hg0084	N-acetylmethionine	47	0.11012	0.330848	0.81001
[Ruminococcus] gnavus	MGS.hg0088	N-acetylmethionine	78	0.258112	0.0207992	0.356948
Bifidobacterium bifidum	MGS.hg0100	N-acetylmethionine	80	-0.0576418	0.611543	0.927295
Bifidobacterium pseudocatenulatum	MGS.hg0101	N-acetylmethionine	67	-0.124645	0.270629	0.777384
Flavonifractor plautii	MGS.hg0120	N-acetylmethionine	29	0.00234194	0.983551	0.996929
Ruthenibacterium lactatiformans	MGS.hg0124	N-acetylmethionine	15	0.0733257	0.518024	0.895438
Haemophilus parainfluenzae	MGS.hg0129	N-acetylmethionine	13	0.0318218	0.779313	0.963144
Streptococcus thermophilus	MGS.hg0131	N-acetylmethionine	80	0.0920769	0.416604	0.850773
Veillonella parvula	MGS.hg0140	N-acetylmethionine	75	-0.12022	0.288136	0.787118
Streptococcus salivarius	MGS.hg0143	N-acetylmethionine	71	-0.140934	0.212418	0.739572
Intestinibacter bartlettii	MGS.hg0183	N-acetylmethionine	61	-0.130386	0.248998	0.757767
Bifidobacterium catenulatum	MGS.hg0185	N-acetylmethionine	73	-0.0550814	0.627479	0.929119
Erysipelatoclostridium ramosum	MGS.hg0192	N-acetylmethionine	47	0.0910134	0.42203	0.855752
Veillonella dispar	MGS.hg0201	N-acetylmethionine	68	0.00201933	0.985817	0.997773
Eggerthella lenta	MGS.hg0202	N-acetylmethionine	52	0.0338672	0.765523	0.95825
Bifidobacterium breve	MGS.hg0209	N-acetylmethionine	80	-0.0855602	0.45048	0.872698
Akkermansia muciniphila	MGS.hg0213	N-acetylmethionine	26	0.090365	0.425357	0.85791
Tyzzerella nexilis	MGS.hg0219	N-acetylmethionine	29	0.0696863	0.539063	0.904108
Megamonas funiformis	MGS.hg0232	N-acetylmethionine	13	-0.387299	0.000386439	0.0665534
[Clostridium] bolteae	MGS.hg0242	N-acetylmethionine	34	0.0389656	0.731475	0.95263
[Clostridium] innocuum	MGS.hg0284	N-acetylmethionine	65	-0.127658	0.259124	0.769027
Sellimonas intestinalis	MGS.hg0290	N-acetylmethionine	10	-0.0229086	0.840149	0.974689
Escherichia coli	MGS.hg0299	N-acetylmethionine	71	0.256955	0.0213981	0.361389
Veillonella atypica	MGS.hg0307	N-acetylmethionine	66	0.0198021	0.861595	0.977471
[Clostridium] symbiosum	MGS.hg0308	N-acetylmethionine	16	-0.0714876	0.528598	0.89863
Ruminococcus sp.	MGS.hg0314	N-acetylmethionine	11	-0.0336732	0.766828	0.95825
Bacteroides uniformis	MGS.hg0323	N-acetylmethionine	11	-0.15611	0.166722	0.698903
Klebsiella pneumoniae subsp. pneumoniae	MGS.hg0332	N-acetylmethionine	36	0.0717563	0.527045	0.898062
Streptococcus parasanguinis	MGS.hg0348	N-acetylmethionine	79	-0.0335209	0.767853	0.958437
[Clostridium] symbiosum	MGS.hg0350	N-acetylmethionine	17	-0.0719967	0.525658	0.898062
[Clostridium] clostridioforme	MGS.hg0373	N-acetylmethionine	33	-0.0578609	0.610187	0.926767
Veillonella rogosae	MGS.hg0385	N-acetylmethionine	29	-0.0593382	0.601082	0.922738
Hungatella hathewayi	MGS.hg0394	N-acetylmethionine	21	0.0209301	0.853795	0.976222
Parabacteroides distasonis	MGS.hg0397	N-acetylmethionine	11	-0.191232	0.0892748	0.569443
Bacteroides ovatus	MGS.hg0405	N-acetylmethionine	11	-0.0399771	0.724779	0.949905
Clostridiaceae sp.	MGS.hg0415	N-acetylmethionine	35	0.0353678	0.755453	0.957019
Bifidobacterium animalis subsp. lactis	MGS.hg0426	N-acetylmethionine	46	-0.133297	0.238497	0.750149
[Clostridium] aldenense	MGS.hg0430	N-acetylmethionine	25	-0.407087	0.000178626	0.0442992
Enterococcus faecalis	MGS.hg0439	N-acetylmethionine	80	-0.149062	0.18695	0.720825
Bifidobacterium longum subsp. infantis	MGS.hg0464	N-acetylmethionine	71	-0.174337	0.121948	0.630589
Streptococcus salivarius	MGS.hg0476	N-acetylmethionine	53	0.0926064	0.413918	0.849714
Lachnospiraceae sp.	MGS.hg0482	N-acetylmethionine	14	0.0682124	0.547701	0.906094
Coprococcus sp. HPP0074	MGS.hg0528	N-acetylmethionine	44	-0.130756	0.247647	0.757767
Bifidobacterium dentium	MGS.hg0537	N-acetylmethionine	48	-0.287037	0.00983732	0.273304
[Clostridium] innocuum	MGS.hg0542	N-acetylmethionine	46	-0.181003	0.108107	0.598993
[Clostridium] clostridioforme	MGS.hg0557	N-acetylmethionine	17	-0.104013	0.358527	0.822642
Bacteroides fragilis	MGS.hg0584	N-acetylmethionine	10	-0.0340876	0.764042	0.95825
Blautia sp.	MGS.hg0608	N-acetylmethionine	31	0.164046	0.145932	0.6727
Clostridia sp.	MGS.hg0610	N-acetylmethionine	18	0.0622468	0.583334	0.916823
Anaerostipes caccae	MGS.hg0636	N-acetylmethionine	13	0.0243773	0.83005	0.974004
Lachnospiraceae sp.	MGS.hg0664	N-acetylmethionine	19	-0.0523399	0.644734	0.934305
Megasphaera micronuciformis	MGS.hg0712	N-acetylmethionine	37	0.107653	0.341865	0.815937
Veillonellales sp.	MGS.hg0713	N-acetylmethionine	15	-0.0247517	0.82748	0.973493
Enterobacter cloacae	MGS.hg0743	N-acetylmethionine	29	0.068706	0.544801	0.905925
Klebsiella oxytoca	MGS.hg0760	N-acetylmethionine	52	-0.120638	0.286454	0.787118
Citrobacter freundii	MGS.hg0767	N-acetylmethionine	49	-0.0635727	0.575323	0.912027
Clostridium neonatale	MGS.hg0779	N-acetylmethionine	36	-0.131433	0.245185	0.755541
Collinsella sp.	MGS.hg0781	N-acetylmethionine	25	-0.224584	0.0452002	0.46766
Streptococcus sp. 343_SSPC	MGS.hg0782	N-acetylmethionine	36	-0.0140945	0.901246	0.980354
Streptococcus vestibularis	MGS.hg0798	N-acetylmethionine	67	-0.0272969	0.810056	0.970909
Rothia sp.	MGS.hg0818	N-acetylmethionine	26	0.118618	0.294657	0.794273
Clostridium perfringens	MGS.hg0873	N-acetylmethionine	38	0.0946285	0.403753	0.84173
Clostridium paraputrificum	MGS.hg0889	N-acetylmethionine	55	-0.161362	0.152735	0.680254
Klebsiella oxytoca	MGS.hg0907	N-acetylmethionine	42	0.0150581	0.894532	0.979184
Clostridioides difficile	MGS.hg0924	N-acetylmethionine	34	-0.206093	0.0666414	0.513145
Enterobacter cloacae	MGS.hg0948	N-acetylmethionine	10	0.0770897	0.496712	0.89099
Veillonella sp.	MGS.hg0978	N-acetylmethionine	41	0.0018946	0.986693	0.997773
Klebsiella pneumoniae subsp. pneumoniae	MGS.hg1035	N-acetylmethionine	17	0.189184	0.0928222	0.577393
Escherichia coli	MGS.hg1036	N-acetylmethionine	75	0.241074	0.0312266	0.411797
Rothia mucilaginosa	MGS.hg1037	N-acetylmethionine	64	0.187257	0.0962587	0.580496
Veillonella sp.	MGS.hg1038	N-acetylmethionine	40	-0.0911514	0.421323	0.855618
Lachnospiraceae sp.	MGS.hg1040	N-acetylmethionine	17	-0.0505321	0.656216	0.938035
Bacteroides stercoris	MGS.hg1041	N-acetylmethionine	10	-0.0609129	0.591443	0.919912
Lactococcus lactis subsp. lactis	MGS.hg1045	N-acetylmethionine	16	-0.175137	0.120219	0.62635
Enterococcus faecium	MGS.hg1049	N-acetylmethionine	33	0.0768416	0.498103	0.891781
Staphylococcus epidermidis	MGS.hg1050	N-acetylmethionine	20	-0.0173409	0.878657	0.977742
Enterococcus gallinarum	MGS.hg1052	N-acetylmethionine	19	-0.0637441	0.574291	0.912027
Streptococcus lutetiensis	MGS.hg1054	N-acetylmethionine	29	-0.0124994	0.912375	0.98186
Veillonella seminalis	MGS.hg1055	N-acetylmethionine	48	-0.135898	0.229376	0.743144
Enterococcus avium	MGS.hg1063	N-acetylmethionine	29	-0.0850179	0.453367	0.872698
Klebsiella pneumoniae subsp. pneumoniae	MGS.hg1065	N-acetylmethionine	20	0.188006	0.0949113	0.580293
Streptococcus pasteurianus	MGS.hg1073	N-acetylmethionine	51	-0.137993	0.222211	0.743144
Lactobacillus rhamnosus	MGS.hg1081	N-acetylmethionine	23	0.150951	0.181364	0.71176
Enterococcus casseliflavus	MGS.hg1088	N-acetylmethionine	45	-0.102312	0.366487	0.825419
Enterobacter cloacae subsp. cloacae	MGS.hg1093	N-acetylmethionine	15	-0.246725	0.0273647	0.386472
Porphyromonas sp.	MGS.hg1110	N-acetylmethionine	12	0.0294327	0.795507	0.967136
Bacteroides sartorii	MGS.hg1126	N-acetylmethionine	15	-0.127855	0.258384	0.769027
Actinomyces ihuae	MGS.ref1183	N-acetylmethionine	11	0.0278	0.806623	0.969399
Atopobium sp.	MGS.ref1189	N-acetylmethionine	67	0.0869884	0.442928	0.871528
Citrobacter freundii	MGS.ref1199	N-acetylmethionine	14	-0.151823	0.178825	0.710738
Citrobacter braakii	MGS.ref1201	N-acetylmethionine	27	-0.127283	0.260538	0.769027
Citrobacter freundii	MGS.ref1202	N-acetylmethionine	20	-0.0428359	0.705966	0.946063
Citrobacter sp.	MGS.ref1203	N-acetylmethionine	28	-0.0629153	0.579288	0.915287
Citrobacter sp. S-77	MGS.ref1204	N-acetylmethionine	12	-0.0463565	0.68304	0.943667
Cutibacterium acnes subsp. acnes	MGS.ref1211	N-acetylmethionine	21	-0.00106014	0.992554	0.998771
Enterococcus faecium	MGS.ref1218	N-acetylmethionine	12	-0.0952034	0.40089	0.840269
Enterococcus faecium	MGS.ref1221	N-acetylmethionine	20	0.032493	0.77478	0.96146
Escherichia coli	MGS.ref1224	N-acetylmethionine	51	0.19086	0.0899118	0.569443
Escherichia coli	MGS.ref1225	N-acetylmethionine	38	0.147601	0.191357	0.724238
Granulicatella sp. 572.rep2_STHE	MGS.ref1230	N-acetylmethionine	16	-0.137724	0.223122	0.743144
Klebsiella pneumoniae	MGS.ref1234	N-acetylmethionine	11	0.191741	0.0884102	0.568613
Megasphaera massiliensis	MGS.ref1241	N-acetylmethionine	20	-0.200985	0.0738308	0.534508
Rothia sp. HMSC072E10	MGS.ref1254	N-acetylmethionine	57	0.124932	0.269519	0.777384
Streptococcus sp.	MGS.ref1266	N-acetylmethionine	76	-0.00116041	0.991849	0.998771
Citrobacter koseri	MGS.ref1269	N-acetylmethionine	16	0.154635	0.170816	0.705125
Bacteroides vulgatus	MGS.hg0001	N-acetyltaurine	70	0.164826	0.144	0.668621
Bacteroides uniformis	MGS.hg0002	N-acetyltaurine	40	-0.0315498	0.781152	0.963144
Blautia wexlerae	MGS.hg0004	N-acetyltaurine	10	0.294494	0.00800968	0.251413
Bacteroides ovatus	MGS.hg0006	N-acetyltaurine	18	0.0382018	0.736545	0.953556
Parabacteroides distasonis	MGS.hg0007	N-acetyltaurine	38	0.0553058	0.626076	0.928765
Bacteroides dorei	MGS.hg0019	N-acetyltaurine	45	-0.0302436	0.79	0.965329
Collinsella aerofaciens	MGS.hg0020	N-acetyltaurine	50	-0.146652	0.194259	0.724238
Bifidobacterium longum subsp. longum	MGS.hg0021	N-acetyltaurine	80	-0.254483	0.0227274	0.368558
Bacteroides xylanisolvens	MGS.hg0023	N-acetyltaurine	15	-0.0357342	0.753	0.957019
Bacteroides caccae	MGS.hg0024	N-acetyltaurine	21	0.0542197	0.632881	0.930667
Bacteroides thetaiotaomicron	MGS.hg0036	N-acetyltaurine	16	-0.0590571	0.60281	0.92282
Bifidobacterium adolescentis	MGS.hg0038	N-acetyltaurine	43	0.0347696	0.759463	0.957019
Blautia sp.	MGS.hg0041	N-acetyltaurine	12	0.0275655	0.808223	0.970181
Akkermansia muciniphila	MGS.hg0048	N-acetyltaurine	33	0.0772109	0.496034	0.890475
Escherichia coli	MGS.hg0050	N-acetyltaurine	80	0.212593	0.0583225	0.492829
Bacteroides massiliensis	MGS.hg0052	N-acetyltaurine	10	-0.0635256	0.575607	0.912027
Bacteroides fragilis	MGS.hg0056	N-acetyltaurine	35	-0.270435	0.0152591	0.30917
Sutterella wadsworthensis	MGS.hg0077	N-acetyltaurine	14	0.058497	0.60626	0.924762
Phascolarctobacterium faecium	MGS.hg0080	N-acetyltaurine	11	0.180234	0.109638	0.60369
Flavonifractor plautii	MGS.hg0084	N-acetyltaurine	47	0.0537001	0.636148	0.931944
[Ruminococcus] gnavus	MGS.hg0088	N-acetyltaurine	78	0.158232	0.16096	0.692772
Bifidobacterium bifidum	MGS.hg0100	N-acetyltaurine	80	-0.222157	0.0476378	0.470112
Bifidobacterium pseudocatenulatum	MGS.hg0101	N-acetyltaurine	67	-0.104586	0.355873	0.821756
Flavonifractor plautii	MGS.hg0120	N-acetyltaurine	29	-0.0834131	0.461967	0.876195
Ruthenibacterium lactatiformans	MGS.hg0124	N-acetyltaurine	15	0.102073	0.367611	0.825419
Haemophilus parainfluenzae	MGS.hg0129	N-acetyltaurine	13	-0.178564	0.113022	0.609867
Streptococcus thermophilus	MGS.hg0131	N-acetyltaurine	80	0.00668089	0.953099	0.990058
Veillonella parvula	MGS.hg0140	N-acetyltaurine	75	-0.234069	0.0366396	0.439501
Streptococcus salivarius	MGS.hg0143	N-acetyltaurine	71	0.0902907	0.42574	0.858123
Intestinibacter bartlettii	MGS.hg0183	N-acetyltaurine	61	0.0353527	0.755554	0.957019
Bifidobacterium catenulatum	MGS.hg0185	N-acetyltaurine	73	-0.126721	0.262668	0.770333
Erysipelatoclostridium ramosum	MGS.hg0192	N-acetyltaurine	47	-0.0239694	0.832852	0.974004
Veillonella dispar	MGS.hg0201	N-acetyltaurine	68	-0.269246	0.0157314	0.311612
Eggerthella lenta	MGS.hg0202	N-acetyltaurine	52	0.141486	0.210613	0.739572
Bifidobacterium breve	MGS.hg0209	N-acetyltaurine	80	-0.181087	0.10794	0.598993
Akkermansia muciniphila	MGS.hg0213	N-acetyltaurine	26	0.0405075	0.721276	0.948205
Tyzzerella nexilis	MGS.hg0219	N-acetyltaurine	29	-0.0401952	0.723338	0.949905
Megamonas funiformis	MGS.hg0232	N-acetyltaurine	13	0.0178819	0.874901	0.977742
[Clostridium] bolteae	MGS.hg0242	N-acetyltaurine	34	-0.0451788	0.690678	0.943992
[Clostridium] innocuum	MGS.hg0284	N-acetyltaurine	65	0.34152	0.00193288	0.140887
Sellimonas intestinalis	MGS.hg0290	N-acetyltaurine	10	-0.227093	0.0427893	0.462185
Escherichia coli	MGS.hg0299	N-acetyltaurine	71	0.190879	0.0898782	0.569443
Veillonella atypica	MGS.hg0307	N-acetyltaurine	66	-0.269855	0.0154881	0.310951
[Clostridium] symbiosum	MGS.hg0308	N-acetyltaurine	16	0.00798613	0.943949	0.989042
Ruminococcus sp.	MGS.hg0314	N-acetyltaurine	11	0.00556012	0.96096	0.992969
Bacteroides uniformis	MGS.hg0323	N-acetyltaurine	11	-0.00180117	0.987349	0.997773
Klebsiella pneumoniae subsp. pneumoniae	MGS.hg0332	N-acetyltaurine	36	0.0182797	0.872142	0.977742
Streptococcus parasanguinis	MGS.hg0348	N-acetyltaurine	79	0.0306149	0.787482	0.964137
[Clostridium] symbiosum	MGS.hg0350	N-acetyltaurine	17	-0.0188762	0.868006	0.977471
[Clostridium] clostridioforme	MGS.hg0373	N-acetyltaurine	33	0.033893	0.76535	0.95825
Veillonella rogosae	MGS.hg0385	N-acetyltaurine	29	-0.350373	0.00144177	0.127936
Hungatella hathewayi	MGS.hg0394	N-acetyltaurine	21	0.086903	0.443377	0.871528
Parabacteroides distasonis	MGS.hg0397	N-acetyltaurine	11	0.0054035	0.962059	0.992969
Bacteroides ovatus	MGS.hg0405	N-acetyltaurine	11	0.0475351	0.675426	0.941366
Clostridiaceae sp.	MGS.hg0415	N-acetyltaurine	35	0.0399707	0.724821	0.949905
Bifidobacterium animalis subsp. lactis	MGS.hg0426	N-acetyltaurine	46	0.0513904	0.650754	0.934972
[Clostridium] aldenense	MGS.hg0430	N-acetyltaurine	25	0.0772025	0.496081	0.890475
Enterococcus faecalis	MGS.hg0439	N-acetyltaurine	80	-0.0184955	0.870645	0.977544
Bifidobacterium longum subsp. infantis	MGS.hg0464	N-acetyltaurine	71	-0.245396	0.0282345	0.389874
Streptococcus salivarius	MGS.hg0476	N-acetyltaurine	53	0.105183	0.35312	0.820503
Lachnospiraceae sp.	MGS.hg0482	N-acetyltaurine	14	-0.0119118	0.91648	0.983211
Coprococcus sp. HPP0074	MGS.hg0528	N-acetyltaurine	44	-0.0340544	0.764265	0.95825
Bifidobacterium dentium	MGS.hg0537	N-acetyltaurine	48	-0.0844872	0.456201	0.873391
[Clostridium] innocuum	MGS.hg0542	N-acetyltaurine	46	0.29995	0.00686845	0.239182
[Clostridium] clostridioforme	MGS.hg0557	N-acetyltaurine	17	0.084091	0.458324	0.874107
Bacteroides fragilis	MGS.hg0584	N-acetyltaurine	10	0.135048	0.232331	0.743652
Blautia sp.	MGS.hg0608	N-acetyltaurine	31	0.0142896	0.899886	0.980027
Clostridia sp.	MGS.hg0610	N-acetyltaurine	18	0.0413278	0.715869	0.946287
Anaerostipes caccae	MGS.hg0636	N-acetyltaurine	13	0.0159478	0.88834	0.977742
Lachnospiraceae sp.	MGS.hg0664	N-acetyltaurine	19	-0.0404654	0.721554	0.948205
Megasphaera micronuciformis	MGS.hg0712	N-acetyltaurine	37	-0.170881	0.12964	0.641987
Veillonellales sp.	MGS.hg0713	N-acetyltaurine	15	-0.0494013	0.663439	0.93885
Enterobacter cloacae	MGS.hg0743	N-acetyltaurine	29	0.0523409	0.644727	0.934305
Klebsiella oxytoca	MGS.hg0760	N-acetyltaurine	52	0.350577	0.00143195	0.127936
Citrobacter freundii	MGS.hg0767	N-acetyltaurine	49	0.225939	0.0438839	0.4643
Clostridium neonatale	MGS.hg0779	N-acetyltaurine	36	-0.133952	0.236176	0.747469
Collinsella sp.	MGS.hg0781	N-acetyltaurine	25	-0.108814	0.336653	0.812589
Streptococcus sp. 343_SSPC	MGS.hg0782	N-acetyltaurine	36	-0.11367	0.3154	0.802775
Streptococcus vestibularis	MGS.hg0798	N-acetyltaurine	67	0.0494269	0.663275	0.93885
Rothia sp.	MGS.hg0818	N-acetyltaurine	26	-0.118987	0.293147	0.792288
Clostridium perfringens	MGS.hg0873	N-acetyltaurine	38	-0.0172355	0.879389	0.977742
Clostridium paraputrificum	MGS.hg0889	N-acetyltaurine	55	0.0800162	0.480465	0.886308
Klebsiella oxytoca	MGS.hg0907	N-acetyltaurine	42	0.0916779	0.418635	0.851833
Clostridioides difficile	MGS.hg0924	N-acetyltaurine	34	0.105243	0.35284	0.820503
Enterobacter cloacae	MGS.hg0948	N-acetyltaurine	10	0.159813	0.156764	0.685192
Veillonella sp.	MGS.hg0978	N-acetyltaurine	41	-0.367486	0.000798494	0.0952051
Klebsiella pneumoniae subsp. pneumoniae	MGS.hg1035	N-acetyltaurine	17	0.141539	0.210441	0.739572
Escherichia coli	MGS.hg1036	N-acetyltaurine	75	0.154311	0.171725	0.705125
Rothia mucilaginosa	MGS.hg1037	N-acetyltaurine	64	-0.097579	0.389186	0.83696
Veillonella sp.	MGS.hg1038	N-acetyltaurine	40	-0.319106	0.00391301	0.185196
Lachnospiraceae sp.	MGS.hg1040	N-acetyltaurine	17	0.0369332	0.74499	0.956261
Bacteroides stercoris	MGS.hg1041	N-acetyltaurine	10	-0.211915	0.0591485	0.495454
Lactococcus lactis subsp. lactis	MGS.hg1045	N-acetyltaurine	16	0.12964	0.25174	0.761401
Enterococcus faecium	MGS.hg1049	N-acetyltaurine	33	-0.203778	0.0698264	0.522144
Staphylococcus epidermidis	MGS.hg1050	N-acetyltaurine	20	-0.120896	0.285416	0.787118
Enterococcus gallinarum	MGS.hg1052	N-acetyltaurine	19	0.130162	0.249822	0.757767
Streptococcus lutetiensis	MGS.hg1054	N-acetyltaurine	29	-0.0456144	0.687849	0.943756
Veillonella seminalis	MGS.hg1055	N-acetyltaurine	48	0.0802229	0.479328	0.886186
Enterococcus avium	MGS.hg1063	N-acetyltaurine	29	0.0533212	0.638535	0.931944
Klebsiella pneumoniae subsp. pneumoniae	MGS.hg1065	N-acetyltaurine	20	0.210978	0.0603058	0.498157
Streptococcus pasteurianus	MGS.hg1073	N-acetyltaurine	51	-0.0562793	0.620002	0.928765
Lactobacillus rhamnosus	MGS.hg1081	N-acetyltaurine	23	-0.0317752	0.779628	0.963144
Enterococcus casseliflavus	MGS.hg1088	N-acetyltaurine	45	-0.0166769	0.88327	0.977742
Enterobacter cloacae subsp. cloacae	MGS.hg1093	N-acetyltaurine	15	0.00399342	0.971955	0.994906
Porphyromonas sp.	MGS.hg1110	N-acetyltaurine	12	-0.120733	0.286069	0.787118
Bacteroides sartorii	MGS.hg1126	N-acetyltaurine	15	0.0681635	0.547989	0.906094
Actinomyces ihuae	MGS.ref1183	N-acetyltaurine	11	0.0948353	0.402721	0.84173
Atopobium sp.	MGS.ref1189	N-acetyltaurine	67	0.0106653	0.925193	0.985281
Citrobacter freundii	MGS.ref1199	N-acetyltaurine	14	0.169172	0.133577	0.652624
Citrobacter braakii	MGS.ref1201	N-acetyltaurine	27	0.071701	0.527364	0.898062
Citrobacter freundii	MGS.ref1202	N-acetyltaurine	20	0.247695	0.0267442	0.383829
Citrobacter sp.	MGS.ref1203	N-acetyltaurine	28	0.342423	0.00187664	0.140887
Citrobacter sp. S-77	MGS.ref1204	N-acetyltaurine	12	0.147601	0.191358	0.724238
Cutibacterium acnes subsp. acnes	MGS.ref1211	N-acetyltaurine	21	0.128037	0.257701	0.769027
Enterococcus faecium	MGS.ref1218	N-acetyltaurine	12	-0.0459047	0.685966	0.943667
Enterococcus faecium	MGS.ref1221	N-acetyltaurine	20	-0.0485865	0.668663	0.941047
Escherichia coli	MGS.ref1224	N-acetyltaurine	51	0.115777	0.306455	0.802775
Escherichia coli	MGS.ref1225	N-acetyltaurine	38	0.0724273	0.523179	0.898062
Granulicatella sp. 572.rep2_STHE	MGS.ref1230	N-acetyltaurine	16	0.151787	0.17893	0.710738
Klebsiella pneumoniae	MGS.ref1234	N-acetyltaurine	11	0.00426798	0.970028	0.994275
Megasphaera massiliensis	MGS.ref1241	N-acetyltaurine	20	0.0919937	0.417027	0.851076
Rothia sp. HMSC072E10	MGS.ref1254	N-acetyltaurine	57	-0.051815	0.648059	0.934972
Streptococcus sp.	MGS.ref1266	N-acetyltaurine	76	0.0350709	0.757442	0.957019
Citrobacter koseri	MGS.ref1269	N-acetyltaurine	16	0.0881494	0.436841	0.866605
Bacteroides vulgatus	MGS.hg0001	N-acetylarginine	70	-0.166558	0.139774	0.66314
Bacteroides uniformis	MGS.hg0002	N-acetylarginine	40	-0.285808	0.010171	0.274174
Blautia wexlerae	MGS.hg0004	N-acetylarginine	10	0.0476125	0.674928	0.941203
Bacteroides ovatus	MGS.hg0006	N-acetylarginine	18	-0.381688	0.000476833	0.0703897
Parabacteroides distasonis	MGS.hg0007	N-acetylarginine	38	-0.118466	0.29528	0.794273
Bacteroides dorei	MGS.hg0019	N-acetylarginine	45	-0.05909	0.602608	0.922738
Collinsella aerofaciens	MGS.hg0020	N-acetylarginine	50	-0.323836	0.00338646	0.182748
Bifidobacterium longum subsp. longum	MGS.hg0021	N-acetylarginine	80	0.0501172	0.658862	0.93885
Bacteroides xylanisolvens	MGS.hg0023	N-acetylarginine	15	-0.176911	0.116451	0.619206
Bacteroides caccae	MGS.hg0024	N-acetylarginine	21	-0.199306	0.0763252	0.540929
Bacteroides thetaiotaomicron	MGS.hg0036	N-acetylarginine	16	-0.143042	0.205587	0.733902
Bifidobacterium adolescentis	MGS.hg0038	N-acetylarginine	43	-0.00345712	0.97572	0.996043
Blautia sp.	MGS.hg0041	N-acetylarginine	12	0.128919	0.254411	0.765243
Akkermansia muciniphila	MGS.hg0048	N-acetylarginine	33	-0.116457	0.303605	0.801683
Escherichia coli	MGS.hg0050	N-acetylarginine	80	0.0734646	0.51723	0.895261
[truncated: 4,201 more rows]

## Sheet: Metabolites
	Association with 2-HMO formula (i.e. feeding group)											Association with LRTIs
Metabolite	Treatment_Cliff's Delta	Treatment_Lower CI	Treatment_Upper CI	Treatment_P	Treatment_FDR	Median, Control formula	Mean, Control Formula	Prevalence, Control Formula	Median, 2-HMO Formula	Mean, 2-HMO Formula	Prevalence, 2-HMO Formula	LRTI_Cliff's Delta	LRTI_Lower CI	LRTI_Upper CI	LRTI_P	LRTI_FDR	Median, No	Mean, No	Prevalence, No	Median, Yes	Mean, Yes	Prevalence, Yes	Molecular pathways
N-acetylglycine	0.0839599	-0.173279	0.330475	0.523757	0.614846	0.986197	1.39135	42/42	1.03187	1.46267	38/38	0.00961538	-0.257684	0.275548	0.943707	0.991952	0.974861	1.43547	52/52	1.03726	1.4062	28/28	N-acetyl AA Metabolism
N-acetylthreonine	0.266917	0.0115412	0.489606	0.0399481	0.0898832	0.861838	1.16684	42/42	1.17918	1.79207	38/38	-0.245192	-0.492183	0.0383363	0.0717719	0.138417	1.08231	1.5789	52/52	0.838234	1.25011	28/28	N-acetyl AA Metabolism
N-acetylalanine	0.22807	-0.0336195	0.460494	0.0803142	0.13553	0.772734	1.03905	42/42	1.28132	1.28395	38/38	-0.100275	-0.344482	0.156643	0.461512	0.541774	1.12952	1.20429	52/52	0.864151	1.06454	28/28	N-acetyl AA Metabolism
N-acetylaspartate	0.0764411	-0.162887	0.307274	0.56195	0.628049	0.99348	1.48346	42/42	1.02685	1.89252	38/38	-0.107143	-0.362857	0.163578	0.431401	0.541774	1.07991	1.74421	52/52	0.870139	1.55437	28/28	N-acetyl AA Metabolism
N-acetylcarnosine	0.206767	-0.0448436	0.43371	0.102647	0.163028	0.390404	0.726331	42/42	0.662243	0.882763	38/38	-0.315934	-0.529482	-0.0647324	0.0168224	0.0567757	0.815708	0.910747	52/52	0.316825	0.596145	28/28	N-acetyl AA Metabolism
N2-acetyllysine	0.403509	0.14578	0.609949	0.00169513	0.0206245	0.663355	1.13646	42/42	1.91245	2.58615	38/38	-0.00412088	-0.263722	0.256037	0.975859	0.991952	1.10064	1.84396	52/52	0.863465	1.78996	28/28	N-acetyl AA Metabolism
N-acetyltyrosine	0.047619	-0.208481	0.297607	0.719347	0.747014	1.08626	1.31422	42/42	1.07896	1.46091	38/38	0.103022	-0.138103	0.332618	0.449329	0.541774	1	1.35339	52/52	1.23933	1.44054	28/28	N-acetyl AA Metabolism
N-acetylvaline	0.0921053	-0.167747	0.33999	0.482349	0.597617	0.84969	1.1017	42/42	1.06003	1.31322	38/38	-0.142857	-0.398698	0.133614	0.294051	0.396969	0.96292	1.30631	52/52	0.62152	1.00876	28/28	N-acetyl AA Metabolism
N-acetylmethionine	0.0914787	-0.155498	0.327692	0.486948	0.597617	1.03645	1.54713	42/42	1.00372	1.45862	38/38	-0.00137363	-0.280689	0.278156	0.991952	0.991952	1.02113	1.46192	52/52	0.996164	1.58525	28/28	N-acetyl AA Metabolism
N-acetyltaurine	0.154135	-0.103465	0.392358	0.239341	0.32311	0.875621	1.22349	42/42	1.05653	1.45251	38/38	0.336538	0.0612691	0.564233	0.0134584	0.0564363	0.732854	1.12469	52/52	1.30742	1.7178	28/28	N-acetyl AA Metabolism
N-acetylarginine	-0.0726817	-0.289848	0.151603	0.581526	0.628049	0.992024	1.20006	42/42	1.03647	1.29044	38/38	-0.153846	-0.3904	0.101763	0.258578	0.367453	1.11442	1.39096	52/52	0.753903	0.968179	28/28	N-acetyl AA Metabolism
gamma-glutamylalanine	0.287594	0.0287888	0.510263	0.0266039	0.0737022	0.788017	0.853748	42/42	1.08084	1.28547	38/38	-0.271291	-0.492369	-0.0173292	0.0463035	0.0961832	1.02691	1.21699	52/52	0.799852	0.765058	28/28	Gamma-glutamyl AA
gamma-glutamylcysteine	0.295739	0.0415461	0.513976	0.0175919	0.0678544	0.170326	0.50044	42/42	0.714434	1.77323	38/38	-0.384615	-0.591918	-0.129584	0.00328863	0.0295977	0.586399	1.30911	52/52	0.090171	0.725981	28/28	Gamma-glutamyl AA
gamma-glutamylglutamate	0.322682	0.0630156	0.54143	0.0126303	0.0568365	0.819369	1.0022	42/42	1.25832	1.49942	38/38	-0.232143	-0.467453	0.0338865	0.0882272	0.158809	1.03314	1.3947	52/52	0.874761	0.948068	28/28	Gamma-glutamyl AA
gamma-glutamylglutamine	0.161654	-0.0811969	0.386387	0.216993	0.308358	0.875022	1.13284	42/42	1.23131	1.32838	38/38	-0.179945	-0.412591	0.074738	0.186364	0.295989	1.07442	1.32776	52/52	0.85295	1.03622	28/28	Gamma-glutamyl AA
gamma-glutamylglycine	0.194236	-0.060197	0.424969	0.130445	0.195667	0.339934	1.15307	42/42	0.666673	1.61472	38/38	-0.26717	-0.506062	0.00979297	0.0463104	0.0961832	0.626424	1.31453	52/52	0.175789	1.47973	28/28	Gamma-glutamyl AA
gamma-glutamylisoleucine	0.230576	-0.0310139	0.462605	0.0767899	0.13553	0.693077	0.900527	42/42	1.06158	1.56032	38/38	-0.31456	-0.536468	-0.051967	0.020801	0.0624029	1.00319	1.44098	52/52	0.533759	0.792274	28/28	Gamma-glutamyl AA
gamma-glutamylleucine	0.292607	0.0325059	0.515588	0.0240457	0.0737022	0.648147	0.874618	42/42	1.23769	1.33904	38/38	-0.294643	-0.524843	-0.0242805	0.0304785	0.0748109	1.12353	1.2444	52/52	0.638239	0.818169	28/28	Gamma-glutamyl AA
gamma-glutamyl-alpha-lysine	0.267544	0.00819238	0.49317	0.0394422	0.0898832	0.715677	1.05334	42/42	1.16702	1.58546	38/38	0.0487637	-0.212876	0.303878	0.720258	0.81029	1	1.29683	52/52	0.970207	1.3233	28/28	Gamma-glutamyl AA
gamma-glutamylmethionine	0.392231	0.128038	0.604445	0.00229161	0.0206245	0.635131	0.835944	42/42	1.44238	1.90433	38/38	-0.335165	-0.54734	-0.0825075	0.0138445	0.0564363	1.19286	1.61363	52/52	0.518888	0.84162	28/28	Gamma-glutamyl AA
gamma-glutamylthreonine	0.329574	0.0677442	0.548933	0.0108848	0.0568365	0.822797	0.951693	42/42	1.39794	1.53143	38/38	-0.332418	-0.545706	-0.0786792	0.0146316	0.0564363	1.04814	1.45081	52/52	0.816601	0.811555	28/28	Gamma-glutamyl AA
gamma-glutamylserine	0.365288	0.1058	0.578199	0.0045967	0.0310277	0.595265	0.927817	42/42	1.26027	1.60817	38/38	-0.182005	-0.426085	0.0867724	0.181279	0.295989	1.058	1.36392	52/52	0.930536	1.04125	28/28	Gamma-glutamyl AA
gamma-glutamylcitrulline	-0.00313283	-0.230122	0.22418	0.980788	0.980788	0.115247	0.72572	42/42	0.115247	0.808612	38/38	-0.152473	-0.369287	0.0800838	0.209852	0.314778	0.115247	0.955199	52/52	0.115247	0.412041	28/28	Gamma-glutamyl AA
gamma-glutamyl-2-aminobutyrate	0.240602	-0.0327029	0.480427	0.064819	0.125008	0.924676	1.07904	42/42	1.50352	1.75062	38/38	-0.302198	-0.520534	-0.0467672	0.0264718	0.0714738	1.05043	1.69497	52/52	0.648842	0.846591	28/28	Gamma-glutamyl AA
3-ketosphinganine	-0.282581	-0.504413	-0.025757	0.0272971	0.0737022	0.881293	1.56528	42/42	0.174057	0.909713	38/38	0.433379	0.158224	0.646077	0.00125415	0.0295977	0.207438	0.731784	52/52	1.78123	2.22351	28/28	Sphingolipid Synthesis
sphinganine	-0.505013	-0.689375	-0.259208	6.97491e-05	0.00188323	1.4083	1.65569	42/42	0.7118	1.05619	38/38	0.336538	0.078041	0.552635	0.0134606	0.0564363	0.921642	1.13387	52/52	1.4083	1.81119	28/28	Sphingolipid Synthesis
N-acetylsphingosine	-0.255639	-0.47776	-0.00279627	0.04416	0.0917169	0.74727	1.42809	42/42	0.373725	1.53706	38/38	0.402473	0.14031	0.611898	0.00245802	0.0295977	0.360177	0.826267	52/52	0.994835	2.69365	28/28	Sphingolipid Synthesis

## Sheet: MGSs
		Association with 2-HMO formula (i.e.feeding group)											Association with LRTIs
MGSs	Taxa	Treatment_Cliff's Delta	Treatment_Lower CI	Treatment_Upper CI	Treatment_P	Treatment_FDR	Median abu (%), Control Formula	Mean abu (%), Control Formula	Prevalence, Control Formula	Median abu (%), 2-HMO Formula	Mean abu (%), 2-HMO Formula	Prevalence, 2-HMO Formula	LRTI_Cliff's Delta	LRTI_Lower CI	LRTI_Upper CI	LRTI_P	LRTI_FDR	Median abu (%), No	Mean abu (%), No	Prevalence, No	Median abu (%), Yes	Mean abu (%), Yes	Prevalence, Yes
MGS.hg0001	Bacteroides vulgatus	-0.0526316	-0.300124	0.2015	0.688795	0.898428	0.0695331	2.26781	36/42	0.021636	1.08984	34/38	0.313874	0.0525846	0.53494	0.021047	0.216685	0.0054659	1.03583	43/52	0.304012	2.9571	27/28
MGS.hg0006	Bacteroides ovatus	-0.110276	-0.29139	0.0784712	0.260439	0.706599	0	0.0346637	12/42	0	0.281002	6/38	0.15728	-0.0565891	0.357349	0.114177	0.428163	0	0.184344	9/52	0	0.0910023	9/28
MGS.hg0007	Parabacteroides distasonis	-0.263158	-0.473614	-0.0242731	0.0284061	0.213046	0.00128198	0.26718	24/42	0	0.238971	14/38	0.0364011	-0.216299	0.28453	0.77256	0.852804	0	0.301243	25/52	0	0.165637	13/28
MGS.hg0019	Bacteroides dorei	-0.216792	-0.437477	0.0285234	0.0825219	0.41261	0.00233516	1.17044	26/42	0.000429057	0.0261028	19/38	0.0645604	-0.197008	0.317549	0.620409	0.852804	0.00158806	0.344175	29/52	0.00188929	1.1519	16/28
MGS.hg0020	Collinsella aerofaciens	0.12782	-0.123385	0.36363	0.315442	0.706599	0.000995981	0.733842	24/42	0.00132546	1.87472	26/38	0.0446429	-0.20863	0.292304	0.736249	0.852804	0.000995981	1.60447	31/52	0.00137682	0.665294	19/28
MGS.hg0021	Bifidobacterium longum subsp. longum	-0.0225564	-0.264444	0.222002	0.866854	0.928772	1.5976	9.4204	42/42	4.76446	9.44374	38/38	-0.269231	-0.502148	0.000105996	0.048033	0.288198	6.38615	10.9188	52/52	0.0658641	6.66939	28/28
MGS.hg0024	Bacteroides caccae	-0.12406	-0.313463	0.0748356	0.218355	0.66926	0	0.586675	13/42	0	0.133379	8/38	0.0728022	-0.147923	0.286619	0.489685	0.816142	0	0.0736244	13/52	0	0.924296	8/28
MGS.hg0036	Bacteroides thetaiotaomicron	-0.228697	-0.389898	-0.0538952	0.0114624	0.146865	0	0.118906	13/42	0	0.0274884	3/38	0.126374	-0.0752717	0.31809	0.18405	0.53999	0	0.0720033	8/52	0	0.0819449	8/28
MGS.hg0077	Sutterella wadsworthensis	0.0256892	-0.145714	0.195595	0.77266	0.928772	0	0.012321	7/42	0	0.021047	7/38	0.0535714	-0.130932	0.234488	0.552468	0.852804	0	0.0167092	8/52	0	0.0160139	6/28
MGS.hg0088	[Ruminococcus] gnavus	-0.0112782	-0.253865	0.232643	0.933103	0.933103	0.432907	4.04398	42/42	0.514475	5.72246	36/38	-0.0302198	-0.301059	0.245131	0.824378	0.852804	0.527797	4.26068	50/52	0.0202711	5.91948	28/28
MGS.hg0100	Bifidobacterium bifidum	-0.0137845	-0.24114	0.215006	0.919876	0.933103	0.0863451	11.6728	42/42	1.54823	12.5397	38/38	-0.0728022	-0.333309	0.198032	0.592914	0.852804	1.5528	12.0894	52/52	0.0737328	12.0756	28/28
MGS.hg0101	Bifidobacterium pseudocatenulatum	-0.120301	-0.36382	0.138611	0.35842	0.71684	0.00596335	4.40517	37/42	0.00346468	4.01425	30/38	0.0343407	-0.232844	0.296705	0.800486	0.852804	0.00494436	4.75842	44/52	0.00644601	3.21861	23/28
MGS.hg0120	Flavonifractor plautii	-0.276942	-0.471251	-0.0569959	0.0130201	0.146865	0.000623722	0.36719	21/42	0	0.143024	8/38	0.18956	-0.0503779	0.408811	0.10585	0.428163	0	0.214128	15/52	0.000623722	0.347224	14/28
MGS.hg0124	Ruthenibacterium lactatiformans	-0.210526	-0.368015	-0.041295	0.0146865	0.146865	0	0.367292	12/42	0	0.0275128	3/38	0.212912	0.00598938	0.40235	0.0216685	0.216685	0	0.0897657	6/52	0	0.42157	9/28
MGS.hg0131	Streptococcus thermophilus	-0.0250627	-0.269125	0.222024	0.851802	0.928772	0.0337314	0.105187	42/42	0.0258699	0.147552	38/38	0.138736	-0.119799	0.37965	0.308298	0.674753	0.0236936	0.111164	52/52	0.0373972	0.151581	28/28
MGS.hg0143	Streptococcus salivarius	0.0639098	-0.192442	0.312096	0.628131	0.898428	0.0273131	0.241666	36/42	0.0348077	0.128809	35/38	0.186813	-0.068048	0.418786	0.16981	0.53999	0.0226054	0.220267	44/52	0.0418081	0.128244	27/28
MGS.hg0185	Bifidobacterium catenulatum	-0.131579	-0.37316	0.126712	0.315694	0.706599	0.048415	5.9066	39/42	0.0152734	5.5399	34/38	0.115385	-0.162479	0.376293	0.396663	0.793325	0.0234107	4.52248	48/52	0.0245895	7.97945	25/28
MGS.hg0192	Erysipelatoclostridium ramosum	-0.238095	-0.460942	0.0129982	0.0580666	0.348399	0.00206461	0.622564	29/42	0	1.92235	18/38	-0.032967	-0.282198	0.220433	0.801772	0.852804	0.00180515	1.73249	30/52	0.001226	0.325254	17/28
MGS.hg0232	Megamonas funiformis	0.0413534	-0.125326	0.205763	0.661602	0.898428	0	0.000643981	6/42	0	0.652897	7/38	-0.0879121	-0.244437	0.0730783	0.314885	0.674753	0	0.477466	10/52	0	0.000316776	3/28
MGS.hg0307	Veillonella atypica	-0.0538847	-0.30049	0.199474	0.681201	0.898428	0.0162362	0.418817	36/42	0.0102044	0.242802	30/38	-0.149038	-0.394432	0.116197	0.272474	0.674753	0.0184143	0.38977	45/52	0.00947951	0.233884	21/28
MGS.hg0373	[Clostridium] clostridioforme	0.0313283	-0.19683	0.256268	0.792542	0.928772	0	0.219632	17/42	0	0.571156	16/38	-4.46191e-19	-0.241321	0.241321	1	1	0	0.401514	22/52	0	0.35892	11/28
MGS.hg0430	[Clostridium] aldenense	0.105263	-0.108059	0.309319	0.329746	0.706599	0	0.166721	11/42	0	0.525946	14/38	0.032967	-0.191752	0.254402	0.768268	0.852804	0	0.406267	16/52	0	0.209371	9/28
MGS.hg0464	Bifidobacterium longum subsp. infantis	0.0977444	-0.168956	0.351108	0.457018	0.838845	0.148914	1.62664	39/42	0.235065	0.345022	32/38	-0.107143	-0.35598	0.155883	0.431077	0.80827	0.169485	1.46446	47/52	0.156863	0.188501	24/28
MGS.hg0476	Streptococcus salivarius	-0.166667	-0.401479	0.0887048	0.193973	0.66926	0.00394274	0.2945	28/42	0.00188145	0.210898	25/38	0.0989011	-0.168626	0.352857	0.458917	0.809854	0.00217315	0.234083	34/52	0.00379885	0.293242	19/28
MGS.hg0743	Enterobacter cloacae	-0.184211	-0.387902	0.0366367	0.101277	0.434046	0	0.0680187	18/42	0	0.0240163	11/38	-0.0412088	-0.268596	0.190529	0.725176	0.852804	0	0.052735	20/52	0	0.0366852	9/28
MGS.hg0781	Collinsella sp.	0.075188	-0.137666	0.281403	0.487392	0.838845	0	0.0415856	12/42	0	0.0147824	13/38	0.0480769	-0.173914	0.265418	0.667425	0.852804	0	0.0114702	15/52	0	0.0611384	10/28
MGS.hg0873	Clostridium perfringens	0.147243	-0.0964296	0.374264	0.223087	0.66926	0	0.0738766	19/42	0.000586305	0.208609	19/38	-0.298764	-0.500131	-0.0667425	0.017682	0.216685	0.00598338	0.19325	29/52	0	0.0350346	9/28
MGS.hg0924	Clostridioides difficile	-0.066416	-0.29212	0.166296	0.5738	0.898428	0	0.150791	20/42	0	0.115937	14/38	0.21772	-0.0379614	0.446646	0.0756491	0.378245	0	0.0858621	19/52	0.0218332	0.224072	15/28
MGS.hg0978	Veillonella sp.	-0.0275689	-0.26361	0.211587	0.826463	0.928772	0.000901749	0.0560526	22/42	0.00045658	0.114848	19/38	-0.164835	-0.394494	0.0842052	0.197996	0.53999	0.0016889	0.123119	29/52	0	0.011295	12/28
MGS.hg1038	Veillonella sp.	0.0820802	-0.158419	0.313386	0.503307	0.838845	0	0.0456338	19/42	0.00206127	0.0266478	21/38	-0.254121	-0.467576	-0.0126618	0.0460541	0.288198	0.00277469	0.0522548	30/52	0	0.0075709	10/28
